# Supplementary material for: Identifying the role of transient receptor potential channels (TRPs) in kidney renal clear cell carcinoma and their potential therapeutic significances using genomic and transcriptome analyses
Source: BMC Med Genomics. 2022 Jul 13;15:156. doi: 10.1186/s12920-022-01312-x (PMC9277847; doi:10.1186/s12920-022-01312-x)
Supplement: Supplementary file 1 — Additional file 1. Table S1: The results of differentially expressed genes between 539 KIRC samples and 72 normal samples from the TCGA database. Table S2: The results of univariate Cox regression analysis of 526 KIRC samples from the TCGA database. Table S3: The results of multivariate Cox regression analysis. [file 12920_2022_1312_MOESM1_ESM.xlsx]

## Sheet: Table S1
Table S1: The results of differentiaally expressed genes between 539 KIRC samples and 72 normal samples from the TCGA database
gene	conMean	treatMean	logFC	pValue	fdr
AC012513.2	0.0134829	0.0711422	2.39957	8.57289e-07	1.4354e-06
HCG27	0.202245	1.57845	2.96433	3.71806e-32	5.34575e-31
RPL6P5	0.00612126	0.0675247	3.46352	1.77562e-09	3.65302e-09
CENPH	0.820402	2.09051	1.34945	1.97003e-32	2.99449e-31
AC011374.1	0.0295752	0.106335	1.84616	3.81918e-14	1.0999e-13
AC092902.3	0.024019	0.0888679	1.88748	1.7255e-08	3.29109e-08
BTBD18	0.0193229	0.0661085	1.77452	1.09486e-09	2.28287e-09
NPY2R	0.0255488	0.00199809	-3.67656	1.89968e-26	1.41782e-25
AC147067.1	0.549674	1.19431	1.11953	9.26797e-18	3.44876e-17
RARRES3	34.3899	80.1438	1.22061	1.56896e-15	5.00739e-15
RF00019	0.0675799	0.206399	1.61077	3.00342e-26	2.20946e-25
KIF18A	0.205855	0.601444	1.5468	1.07014e-29	1.11291e-28
DUSP9	46.6998	0.385075	-6.92213	1.23346e-42	2.36497e-40
TESPA1	0.19596	1.09456	2.48172	2.25431e-30	2.53591e-29
AC108704.1	0.200311	0.912947	2.18829	6.19122e-29	5.92222e-28
RF00017	0.0250762	0.0761333	1.60221	2.30278e-19	9.68489e-19
MIR3671	0.551157	1.96168	1.83155	1.02625e-08	1.99123e-08
AC046143.1	0.399307	0.881938	1.14318	5.03758e-22	2.5945e-21
PTP4A2P2	0.265045	2.1908	3.04715	1.82522e-33	3.29525e-32
CYP1A1	0.936148	0.110895	-3.07755	4.5801e-28	3.98248e-27
GPR20	0.28618	0.72845	1.34791	4.42746e-08	8.18337e-08
AC097066.1	0.526031	0.00492996	-6.73743	1.06575e-65	2.15239e-62
AC121247.1	0.0498555	0.165118	1.72767	3.69208e-13	9.91032e-13
AC092620.2	0.0112004	0.0755369	2.75364	8.64443e-07	1.44722e-06
RPS6KA6	5.01845	0.633164	-2.98659	2.13528e-40	2.53671e-38
SNORD13E	0.138779	0.324206	1.22412	0.0031541	0.00397894
MARCKS	22.7802	48.2542	1.08287	1.5594e-26	1.17455e-25
AP001148.1	1.17178	0.575731	-1.02523	8.79182e-25	5.70076e-24
ALDH5A1	13.0156	6.34524	-1.03649	4.30285e-30	4.68213e-29
SSUH2	0.179062	0.0816176	-1.13351	1.69149e-14	4.99921e-14
AC007431.1	0.0125521	0.0592698	2.23936	0.00354133	0.00444799
PROZ	4.27466	0.243415	-4.13432	4.72077e-21	2.25108e-20
RPS6P16	0.0186796	0.0632796	1.76028	2.97853e-10	6.46126e-10
DMRT3	0.00334065	0.0740698	4.47069	2.16053e-08	4.08864e-08
PYCARD	2.45912	9.9942	2.02295	1.13918e-30	1.32731e-29
AC093801.1	0.0482281	0.184352	1.93452	5.44157e-08	9.98588e-08
EPO	0.962355	8.85562	3.20195	9.25726e-09	1.80347e-08
TPPP2	0.490053	0.0266204	-4.20233	1.03219e-38	6.87232e-37
AL162457.1	0.00453318	0.0416887	3.20106	9.08544e-17	3.16325e-16
RNA5SP494	0.0496113	0.187096	1.91504	6.5229e-07	1.10191e-06
AL049712.1	0.0388818	0.102652	1.4006	0.0397686	0.0455706
SNORD91B	0.0418403	0.208663	2.31821	3.17077e-08	5.92678e-08
LINC00989	0.26825	0.674865	1.33102	5.71982e-14	1.62533e-13
LRRIQ3	0.33225	0.137816	-1.26952	1.35348e-29	1.39227e-28
AC015914.1	0.0270781	0.128148	2.24262	1.21987e-05	1.86962e-05
NPHS2	70.1589	0.552263	-6.98913	5.6187e-27	4.39826e-26
RPL7P18	0.0192442	0.111457	2.53399	7.1082e-12	1.73602e-11
AL031595.1	0.00304557	0.0426309	3.80712	1.48799e-29	1.52288e-28
KRT42P	0.00355444	0.0139778	1.97544	1.63801e-06	2.68357e-06
LINC02121	11.5484	0.0394565	-8.19321	2.35668e-65	4.46209e-62
SH3TC2-DT	0.00325959	0.0137592	2.07763	5.918e-08	1.08274e-07
TRBV10-2	0.0418129	0.420735	3.33089	1.43547e-14	4.26629e-14
CDH1	53.0348	18.8284	-1.49403	5.83262e-31	7.06154e-30
FAM186A	0.0247203	0.087445	1.82268	2.94686e-18	1.13839e-17
MBOAT2	6.58877	2.22942	-1.56334	8.02148e-36	2.36845e-34
AC010326.1	0.0306718	0.063866	1.05814	0.0110141	0.0132568
CXCR1	0.210487	0.458932	1.12455	6.15464e-08	1.12454e-07
TLR3	5.5398	16.0135	1.53138	3.43549e-24	2.10848e-23
TEPSIN	0.953811	2.1444	1.1688	1.28286e-22	6.9139e-22
SUCNR1	17.0326	4.08302	-2.06059	3.29789e-22	1.72609e-21
LRRC55	0.331901	0.14905	-1.15496	1.54062e-05	2.34096e-05
PTGER3	36.2231	8.23359	-2.13732	1.05889e-33	1.99863e-32
FRG2C	2.0118	0.0988795	-4.34667	7.72228e-29	7.28781e-28
INO80-AS1	0.0259764	0.0754744	1.53878	2.16232e-05	3.24589e-05
RN7SKP26	0.020935	0.121708	2.53944	2.30248e-10	5.03838e-10
KRT73	0.00389189	0.0201202	2.3701	2.41558e-11	5.67223e-11
AC147067.2	0.238914	1.25258	2.39034	4.77747e-19	1.95923e-18
AL663070.1	0.147403	0.325802	1.14423	1.93285e-07	3.40094e-07
RF00409	0.05217	0.338123	2.69626	2.84247e-21	1.38184e-20
AL161935.1	0.0418226	0.285634	2.77181	2.25633e-24	1.4108e-23
AC135983.4	0.00618382	0.0421559	2.76916	8.36169e-13	2.18653e-12
AC003002.2	0.0673851	0.208179	1.62732	2.88486e-09	5.83521e-09
AC100823.1	0.237026	0.625846	1.40076	0.00037971	0.000516105
HLA-G	1.67681	24.4719	3.86733	2.7653e-32	4.07253e-31
AL731556.1	0.0155295	0.102691	2.72522	1.38944e-17	5.11131e-17
HIST1H2BN	0.195867	0.434499	1.14948	2.71339e-22	1.43105e-21
AF186192.2	1.21759	0.421163	-1.53157	2.5493e-30	2.85083e-29
AL353596.1	0.326823	0.0977494	-1.74135	5.51234e-21	2.61577e-20
LINC00603	0.0495851	0.0133154	-1.89681	2.01841e-15	6.392e-15
LINC01225	0.109461	0.0252422	-2.11651	1.19696e-35	3.36683e-34
RPS20P10	0.0871286	0.215383	1.30569	8.90101e-07	1.48878e-06
AL512347.1	0.186634	0.0449798	-2.05286	2.0261e-24	1.27236e-23
AP003484.1	0.0168461	0.290151	4.10632	1.36978e-17	5.04205e-17
TAF9BP1	0.020111	0.0821159	2.02968	0.000229823	0.000318057
AL034417.2	0.0702396	0.168074	1.25874	0.000748843	0.000995413
AL035661.1	29.6643	2.55578	-3.53689	1.54306e-36	5.49947e-35
AC079601.1	0.00909672	0.0256631	1.49628	4.50516e-07	7.69938e-07
PHKA2	3.6054	16.8132	2.22136	1.6082e-35	4.38909e-34
AC099568.1	0.0184307	0.168238	3.19033	3.58681e-23	2.02646e-22
ANXA3	8.50124	2.06584	-2.04095	1.2384e-31	1.64255e-30
AC009509.4	0.625893	1.3696	1.12977	3.24461e-15	1.01092e-14
WWC2-AS1	0.0643074	0.167682	1.38267	0.000373029	0.000507366
AC139256.1	0.0273801	0.071041	1.37552	3.80106e-10	8.17765e-10
AC135178.5	0.300389	0.71272	1.2465	5.98953e-22	3.06913e-21
ITM2BP1	0.0351375	0.255483	2.86215	2.41418e-16	8.16516e-16
SIGLEC17P	0.10032	0.349273	1.79975	1.52404e-26	1.14934e-25
TRBV5-4	0.135794	0.66267	2.28687	6.29345e-18	2.37456e-17
BMS1P4	0.0721412	0.187184	1.37556	3.46062e-17	1.24096e-16
XKR9	0.184436	0.406129	1.13882	1.69328e-06	2.77022e-06
HMX2	0.70345	0.0173278	-5.34329	2.13067e-43	4.54553e-41
ZNF767P	1.23011	2.57176	1.06396	3.30126e-10	7.13531e-10
GATA2	9.24807	3.14101	-1.55792	2.78971e-30	3.1059e-29
AL359636.1	0.0279191	0.1352	2.27577	0.00178461	0.0022986
AC091814.1	0.0137346	0.040309	1.55329	0.0194295	0.0228786
LINC01351	0.127592	0.00827802	-3.9461	2.60405e-75	1.97217e-71
AL445931.1	0.0335232	0.08492	1.34094	1.78674e-10	3.94199e-10
AL356258.1	0.0118799	0.107548	3.17838	4.54986e-22	2.35251e-21
LINC00896	0.010683	0.101191	3.24369	2.27125e-17	8.25498e-17
AC021755.3	0.166	0.0697509	-1.2509	1.67995e-12	4.29799e-12
AC113143.1	0.0571742	0.222413	1.9598	0.00033073	0.000451813
CCRL2	0.873966	2.42699	1.47352	3.50457e-29	3.44587e-28
SRRM2-AS1	0.083975	0.186446	1.15072	1.11138e-10	2.48915e-10
MLIP-AS1	0.000968963	0.0109973	3.50456	2.75929e-08	5.18019e-08
AC010999.1	0.0815028	0.255947	1.65092	2.01535e-13	5.5122e-13
GUSBP11	0.133024	0.312179	1.23069	2.31773e-10	5.06919e-10
AC105446.1	0.233054	1.49761	2.68392	1.18567e-22	6.4106e-22
ANKRD62P1	0.0418012	0.0072244	-2.53259	4.43302e-40	4.77914e-38
N4BP2L2-IT2	0.146034	0.772945	2.40407	1.95965e-27	1.60015e-26
HJURP	0.175017	1.04209	2.57391	4.14436e-34	8.42047e-33
CHST11	2.08484	7.15686	1.77939	1.13349e-32	1.79498e-31
IZUMO1	0.0334758	0.106908	1.67519	6.83312e-09	1.34426e-08
FAM163A	0.0607439	0.571593	3.23418	7.81785e-34	1.51428e-32
AQP4	1.71038	0.702657	-1.28342	1.09381e-13	3.04543e-13
AC098847.1	0.022577	0.0518023	1.19817	0.000760943	0.00101079
PSKH2	0.174607	0.00937229	-4.21957	7.74555e-58	7.11042e-55
GPR150	0.0346264	0.157509	2.18549	2.24861e-18	8.77683e-18
NDRG1	92.6285	239.885	1.37281	1.14818e-26	8.74381e-26
ERVK9-11	0.705372	2.3693	1.748	8.25611e-17	2.8808e-16
CST9	0.207312	0.0065634	-4.98122	2.18931e-53	1.32646e-50
AC021755.2	0.231235	0.0970429	-1.25267	1.54484e-23	9.01098e-23
RGS6	0.352658	0.074796	-2.23724	1.04089e-32	1.65526e-31
AC027419.2	0.0677927	0.0098203	-2.78729	2.35461e-24	1.46952e-23
AL357134.1	0.0321746	0.169865	2.40039	8.89918e-10	1.86724e-09
NPTN-IT1	0.19857	0.607258	1.61266	3.49187e-12	8.7223e-12
IGHV4-4	0.596255	2.78469	2.22352	0.000209519	0.000290735
TMLHE-AS1	0.0182967	0.0566547	1.63061	6.78566e-15	2.06204e-14
EIF4A1P7	0.0153319	0.0311757	1.02388	1.43069e-05	2.17862e-05
TOX	4.55577	1.98669	-1.19733	2.67379e-21	1.30225e-20
SHC2	2.00051	4.99705	1.32071	1.93896e-17	7.07102e-17
PLS3-AS1	0.710488	0.110789	-2.68099	4.87871e-38	2.72686e-36
AL450003.1	0.120903	0.0485281	-1.31696	1.58541e-10	3.51135e-10
RPS28P7	145.407	300.708	1.04827	1.17864e-09	2.45299e-09
PRKCQ	8.45384	2.65155	-1.67277	4.3891e-26	3.18475e-25
NUTM1	0.00270897	0.0154105	2.5081	0.00012678	0.000179078
RF00411	0.0498117	0.166038	1.73696	5.57153e-06	8.76845e-06
AC018371.2	0.00893486	0.0244297	1.45112	9.28916e-05	0.00013257
AL359510.2	0.083097	0.241302	1.53797	6.73134e-12	1.64677e-11
OR9N1P	0.00325402	0.0974791	4.9048	5.09865e-15	1.56572e-14
RPL29P2	0.0179036	0.0462897	1.37044	0.0237388	0.0277522
PMEPA1	8.41865	25.8838	1.62039	1.25184e-24	8.0312e-24
IGSF5	0.28032	0.0598249	-2.22826	3.39525e-34	7.02087e-33
KCNS2	0.129358	0.0497006	-1.38004	0.000389396	0.000528771
CCR7	0.52329	1.61449	1.62539	1.00149e-19	4.33914e-19
OR10AB1P	0.632076	0.0556	-3.50694	1.01772e-12	2.64619e-12
LUNAR1	0.0340234	0.117567	1.78889	8.71371e-09	1.70196e-08
C5AR1	3.6055	9.35915	1.37618	3.15938e-23	1.79266e-22
DSCC1	0.594283	1.1912	1.0032	6.49518e-25	4.2636e-24
ANXA13	1.6721	6.04742	1.85466	7.13382e-10	1.5058e-09
GABARAPL1	84.3601	28.699	-1.55556	2.99899e-37	1.32824e-35
P4HA1	16.3765	53.6392	1.71166	2.77438e-34	5.80435e-33
AC127024.6	0.154772	0.367387	1.24716	1.62291e-09	3.34747e-09
PKMP5	0.0269589	0.0637466	1.24159	1.04326e-10	2.34177e-10
AC079416.1	0.049109	0.128383	1.38639	0.000434054	0.00058736
AL627308.1	0.0123993	0.0851021	2.77894	0.000368466	0.000501407
TAS2R15P	0.177666	0.406211	1.19306	1.59105e-05	2.41467e-05
TCIRG1	4.7656	13.2886	1.47946	1.02336e-30	1.20068e-29
HIST1H2AD	0.309245	1.08992	1.8174	0.000185212	0.000258218
AL121835.2	0.00254561	0.017183	2.7549	2.72228e-07	4.72763e-07
MAP6	3.29679	0.641039	-2.36258	2.92175e-40	3.2782e-38
AGMAT	68.3566	13.5115	-2.33889	5.87964e-08	1.07579e-07
AC090204.1	1.96106	7.55927	1.94661	1.58822e-09	3.27638e-09
SHISA3	28.2614	6.63505	-2.09066	7.87153e-32	1.07754e-30
ERAP2	6.13653	12.9152	1.07358	1.61419e-07	2.85649e-07
AC023825.2	0.0158674	0.260049	4.03464	8.87832e-25	5.75438e-24
FAM215B	0.0262442	0.061043	1.21783	0.00298934	0.00377738
EMB	1.59088	4.85298	1.60904	6.89521e-24	4.12487e-23
SLC7A11	0.114651	0.38825	1.75974	1.52133e-25	1.05463e-24
AL118508.4	0.116448	0.2962	1.34689	1.66352e-14	4.92156e-14
PIRT	0.00287864	0.00853188	1.56748	0.0274389	0.0318835
GPHN	7.62696	3.52687	-1.11272	2.94006e-28	2.60428e-27
TRBV18	0.158752	0.818321	2.3659	1.42216e-18	5.63396e-18
AC016586.1	0.119979	0.317253	1.40286	2.40566e-08	4.5378e-08
AL445471.2	0.000475773	0.0161399	5.08422	3.32805e-13	8.95536e-13
AC105339.5	0.0603032	0.238036	1.98087	1.32141e-12	3.4063e-12
SHISA8	0.0807606	0.0273469	-1.56227	2.34764e-12	5.94295e-12
RF02116	0.0297666	0.0854978	1.52219	0.000612905	0.000819858
GGACT	11.3096	2.33285	-2.27738	9.18946e-25	5.94841e-24
ODCP	0.047853	0.124795	1.38288	1.52241e-09	3.1449e-09
AC107294.1	0.0677261	0.205847	1.60379	0.00080869	0.00107228
AC100835.1	0.0318799	0.0842627	1.40225	0.000247818	0.000341991
ATP10B	0.146464	0.0336227	-2.12304	2.52831e-15	7.94858e-15
SNORD89	0.673312	4.50721	2.74289	4.77705e-27	3.76211e-26
CRHR2	0.096275	0.259109	1.42832	1.148e-07	2.05589e-07
RPLP1P6	1.12198	2.38262	1.0865	2.37851e-19	9.99369e-19
C15orf56	0.905765	0.0963104	-3.23337	4.2414e-36	1.33011e-34
AC104306.1	0.0302343	0.0985608	1.70483	9.597e-07	1.602e-06
AC018737.2	0.00692273	0.0476839	2.78409	4.2071e-18	1.60881e-17
AC032044.2	0.116953	0.550987	2.23609	2.68718e-10	5.85062e-10
PFN1P6	0.178615	1.02713	2.5237	5.89014e-25	3.87399e-24
ARL4D	33.2429	4.75155	-2.80658	3.10171e-36	1.00388e-34
AL161937.2	0.0568291	0.354455	2.6409	7.05432e-32	9.76556e-31
AC105910.1	0.00954141	0.271887	4.83266	1.42291e-14	4.23088e-14
CACTIN-AS1	0.0821321	0.191153	1.21871	1.456e-14	4.32504e-14
MAB21L4	5.35033	0.38898	-3.78186	3.23405e-33	5.58565e-32
OSTCP8	0.0124502	0.0863276	2.79365	2.23058e-05	3.34439e-05
IGHV2-26	1.17715	7.62278	2.69502	7.49412e-05	0.000107872
AC087392.4	0.0496654	0.148209	1.57732	5.06003e-11	1.16093e-10
ADAMTS10	0.720304	3.31838	2.2038	2.63258e-27	2.12954e-26
RPL37	37.7594	75.9826	1.00883	1.35791e-31	1.7901e-30
TSPAN33	77.4807	25.9214	-1.5797	5.67524e-33	9.40555e-32
RF00402	0.00538882	0.0484883	3.1696	8.40359e-06	1.30546e-05
EFCAB8	0.00723362	0.0469321	2.69779	3.78038e-13	1.01393e-12
AL590428.1	0.086625	0.375643	2.11651	5.59579e-27	4.38147e-26
AC092171.4	0.198324	0.710169	1.8403	3.81989e-11	8.84504e-11
IGF2BP3	0.0405222	0.3273	3.01383	3.37715e-17	1.21188e-16
VDAC2P2	0.00357934	0.0274879	2.94103	1.35615e-09	2.81161e-09
AC022784.1	0.253862	0.844935	1.7348	2.60523e-16	8.78986e-16
FGF10-AS1	0.0127102	0.00272654	-2.22084	1.56028e-14	4.62678e-14
AC090912.2	0.111883	0.260778	1.22083	0.00152134	0.0019723
IGLV1-41	0.180828	1.2823	2.82605	0.000190525	0.000265308
AL450326.2	0.0282035	0.123675	2.13261	7.69293e-17	2.68986e-16
DOK7	1.27346	0.235279	-2.43631	1.60311e-30	1.8354e-29
AL137077.1	0.00991828	0.061393	2.62991	1.09296e-06	1.81655e-06
LYST-AS1	0.0220666	0.127329	2.52862	1.53461e-06	2.51879e-06
PRSS57	0.035289	0.167527	2.2471	4.42689e-12	1.09709e-11
ALPI	0.763874	5.04005	2.72203	0.024883	0.0290428
SYCP2L	0.0710587	0.145073	1.02969	8.84508e-06	1.37206e-05
AL356289.3	0.00585826	0.0372849	2.67005	2.48239e-07	4.3274e-07
IFI44	5.39309	16.2654	1.59262	5.9012e-29	5.65731e-28
PEG3	2.88684	0.568262	-2.34486	5.67207e-40	5.82474e-38
AL031123.3	0.686248	0.160048	-2.10022	2.40419e-33	4.24431e-32
AC004862.1	0.0184619	0.00361092	-2.35412	2.4507e-23	1.40822e-22
KCNK4-TEX40	0.00482941	0.037061	2.93999	3.4976e-06	5.59491e-06
AC017002.1	0.0375058	0.140058	1.90084	7.36776e-10	1.55431e-09
RPL23AP55	0.0216599	0.114282	2.3995	1.51755e-11	3.61704e-11
PTPRE	1.18102	3.80245	1.6869	2.11342e-33	3.76169e-32
RNU7-186P	0.34262	0.849129	1.30937	0.000206812	0.000287064
SRGAP3-AS4	0.351622	0.0481779	-2.86758	2.87825e-45	7.38929e-43
LINC00384	0.00132354	0.00820699	2.63245	6.57851e-14	1.86304e-13
AC007040.1	0.0167453	0.0523229	1.64368	6.88231e-08	1.25251e-07
CD19	0.134982	0.29865	1.14569	0.00183421	0.00236068
AL591845.1	0.967887	2.54501	1.39476	2.79328e-08	5.24122e-08
RASGRP3	2.12565	4.54984	1.09792	1.02974e-25	7.24456e-25
APOD	10.8744	3.9105	-1.47551	8.00204e-23	4.38045e-22
AC023830.3	0.0426015	0.171932	2.01286	3.03312e-13	8.18505e-13
LINC01843	0.734497	2.93529	1.99867	5.23364e-23	2.91448e-22
AC005363.2	0.06288	0.145521	1.21055	0.00250757	0.0031891
ORC6	0.20524	0.52547	1.3563	4.73437e-26	3.42462e-25
AC127502.1	0.138126	0.351445	1.34731	1.62231e-19	6.90838e-19
IQCA1-AS1	0.151347	0.339075	1.16374	8.93718e-07	1.49441e-06
AL021407.1	0.0290236	0.230398	2.98883	3.62138e-18	1.39044e-17
AC015961.2	0.192925	0.497627	1.36702	1.04773e-09	2.18767e-09
AP000944.1	0.0558608	0.165148	1.56385	0.00019504	0.000271333
ZBTB20-AS5	0.00684308	0.118716	4.11673	2.94459e-08	5.51796e-08
AC109826.1	0.0890142	0.652325	2.87348	1.83132e-37	8.60145e-36
ATG12	2.46634	5.0026	1.02031	4.17187e-36	1.30967e-34
AC010200.1	0.00739949	0.190759	4.68819	2.69164e-32	3.97953e-31
AP006621.4	0.235821	1.00137	2.08621	3.25091e-12	8.14178e-12
HAO2	64.6268	12.4016	-2.3816	3.1391e-10	6.79887e-10
AC108102.1	0.00907648	0.122775	3.75775	1.2955e-06	2.13979e-06
AC023050.4	0.00410329	0.0199178	2.27921	2.02075e-08	3.83275e-08
FAM92B	0.0229574	0.0967005	2.07456	3.13255e-07	5.41405e-07
MAST1	0.0379762	0.0981877	1.37045	0.000116364	0.000164764
NEDD4L	13.2789	6.34129	-1.06629	4.40217e-32	6.24927e-31
AL590369.1	0.607736	0.289828	-1.06825	9.38541e-15	2.82373e-14
BID	2.75023	5.89202	1.09921	1.0964e-35	3.12166e-34
AC010884.1	0.662566	0.096932	-2.77302	2.30392e-40	2.69478e-38
AP000289.1	0.0144903	0.071824	2.30938	0.00578686	0.0071382
HMGB1P11	0.0332332	0.105336	1.6643	8.47435e-08	1.53239e-07
NFASC	5.81067	1.87716	-1.63015	3.93436e-16	1.31047e-15
AL031432.2	0.272858	0.666661	1.2888	1.66267e-05	2.51996e-05
CAPSL	0.604011	0.082386	-2.8741	1.59118e-36	5.62261e-35
LINC01842	0.0492472	0.19192	1.96239	9.63292e-13	2.51201e-12
PPP1R17	0.0123359	0.0425613	1.78668	2.03569e-05	3.06309e-05
ZBED1P1	0.00703132	0.0278197	1.98424	1.34133e-06	2.21211e-06
OR7E14P	5.36236	2.16409	-1.30911	3.72608e-31	4.62747e-30
AP001033.1	0.992979	0.249925	-1.99027	1.63159e-35	4.44491e-34
SLITRK3	0.0374346	0.00594245	-2.65524	1.79105e-25	1.23398e-24
NR0B2	12.8759	1.48664	-3.11454	9.69985e-38	4.95527e-36
AL032819.2	0.0344004	0.117354	1.77037	1.03291e-11	2.4925e-11
AL590426.2	0.194538	0.0291185	-2.74004	5.30097e-43	1.06349e-40
PLEKHG4	0.560673	2.44277	2.12329	5.78869e-28	4.97623e-27
CICP22	0.0126163	0.0324792	1.36423	0.000582915	0.000781226
AL445493.3	0.124372	0.0581604	-1.09656	4.25276e-14	1.21874e-13
NINJ2	0.398763	1.2844	1.68749	7.26448e-29	6.89011e-28
COL4A3	9.25993	2.44179	-1.92306	3.33033e-35	8.44968e-34
IGHV3-33	4.26185	20.0803	2.23623	5.43936e-06	8.56846e-06
RF00045	0.00720531	0.068055	3.23957	4.78983e-09	9.51996e-09
NTNG1	1.94853	0.0902264	-4.43269	8.70595e-33	1.39766e-31
AC211476.2	0.0478327	0.194108	2.02079	8.52805e-11	1.92634e-10
CLMN	9.7095	3.85064	-1.3343	3.38985e-35	8.57912e-34
NPM1P35	0.0186091	0.0654834	1.81512	1.14086e-10	2.55253e-10
AL122019.1	0.0967768	0.0480597	-1.00983	4.07991e-07	6.99749e-07
AL731563.1	0.0209231	0.263556	3.65495	5.90499e-14	1.67716e-13
AC026412.3	0.159989	0.50125	1.64756	6.3998e-25	4.2019e-24
AC011603.2	0.0407945	0.138628	1.76477	4.03594e-19	1.66596e-18
AC012213.3	0.0606518	0.213201	1.81359	1.98972e-17	7.25261e-17
LINC00520	0.0117517	0.0294349	1.32465	6.3101e-05	9.13321e-05
RASGRP4	0.268728	0.926071	1.78498	7.29343e-31	8.71586e-30
AC044781.1	0.0091847	0.22624	4.62248	1.06385e-21	5.3367e-21
AC092868.3	0.00954	0.0452166	2.24479	1.37261e-06	2.26124e-06
AC099535.1	0.107051	0.367639	1.77999	2.24614e-10	4.919e-10
BX324167.2	0.00551531	0.0162937	1.56281	2.76177e-05	4.10808e-05
AC012676.4	0.0383735	0.131209	1.77368	1.30898e-09	2.71585e-09
RF00432	0.0174412	0.18685	3.42131	5.69828e-29	5.4697e-28
ENPP1	2.86009	1.3553	-1.07745	5.49999e-23	3.05775e-22
AC018742.1	0.164484	1.86638	3.50422	1.97974e-06	3.22339e-06
RPL36	68.9603	159.09	1.20601	1.68786e-31	2.19829e-30
AC020663.3	0.0355957	0.146277	2.03893	4.45671e-09	8.88235e-09
TNFRSF14	5.15895	23.1764	2.16751	1.00136e-38	6.69654e-37
AL445490.1	0.0318336	0.117068	1.87872	3.44215e-12	8.60368e-12
KRT8P43	0.0112181	0.0403005	1.84497	3.78385e-05	5.56797e-05
SLC5A4	0.295514	1.06848	1.85426	5.38806e-19	2.20011e-18
AC009185.1	0.869134	0.265514	-1.71079	1.48517e-22	7.97304e-22
USP30-AS1	0.394299	2.07262	2.39409	1.15354e-28	1.06801e-27
DAND5	0.0235202	0.196057	3.0593	4.70391e-22	2.42802e-21
ZIM2	0.0487849	0.018478	-1.40063	6.29881e-22	3.22379e-21
ODAPH	0.0320213	0.0884868	1.46643	5.362e-07	9.11386e-07
MIR6739	0.142966	0.585425	2.03381	2.30736e-10	5.0476e-10
AC010605.1	0.014343	0.0352769	1.29838	0.00977867	0.01183
TTPA	0.582521	0.0547629	-3.41104	6.31609e-36	1.90767e-34
AC079866.1	0.00766925	0.0701077	3.19242	7.72028e-06	1.20339e-05
RF00322	0.0191701	0.0807975	2.07545	6.28514e-13	1.65827e-12
RF02271	0.0445612	0.164025	1.88005	1.44389e-20	6.65063e-20
AC113410.1	0.212526	0.531049	1.3212	5.16757e-09	1.02465e-08
AC090954.1	0.0640547	0.028135	-1.18694	1.80068e-07	3.17483e-07
AC129492.6	0.00808488	0.0188811	1.22365	4.10468e-05	6.02516e-05
LMO7-AS1	3.65925	0.68124	-2.42531	3.77989e-32	5.42692e-31
AF117829.1	0.30926	0.721054	1.22129	1.23404e-18	4.90345e-18
LOXL4	8.23275	3.63133	-1.18088	4.36882e-11	1.00615e-10
C11orf53	0.387101	0.171539	-1.17417	1.2975e-37	6.36027e-36
CA9	2.24314	136.052	5.9225	5.3517e-38	2.95847e-36
SIGLEC22P	0.0649441	0.249276	1.94047	2.12501e-19	8.96961e-19
EFL1P1	0.00499762	0.0204915	2.03571	0.00521852	0.0064631
SNORA28	0.139956	1.24283	3.15058	0.000154848	0.000217154
GABRG3	0.059358	0.0107318	-2.46756	2.56769e-21	1.254e-20
AP001767.4	0.302338	0.724698	1.26122	4.92845e-07	8.4016e-07
HTR7	0.115943	0.400627	1.78884	5.47709e-20	2.41553e-19
CES3	3.9459	14.3811	1.86575	3.9605e-12	9.84971e-12
LINC00314	0.0562551	0.00993603	-2.50124	1.19451e-29	1.23884e-28
AL592211.1	0.077969	0.240084	1.62257	1.34248e-07	2.3909e-07
DTX2P1	0.214174	0.671395	1.64838	1.75739e-27	1.44082e-26
AC124248.1	0.270992	0.118999	-1.1873	3.92778e-11	9.09071e-11
PHKG1	0.124916	0.494667	1.98551	4.44565e-30	4.83058e-29
SHROOM3	7.38655	1.99794	-1.88639	3.57481e-35	9.02461e-34
RNU6-322P	0.742568	1.62234	1.12748	3.07672e-06	4.94201e-06
BCL2A1	0.734245	4.22473	2.52453	3.66465e-31	4.55734e-30
ZCCHC23	0.00825481	0.0188705	1.19282	0.00157062	0.00203378
LINC01546	0.0263778	0.231946	3.13639	2.0342e-31	2.62007e-30
AL390729.2	0.0129883	0.21261	4.03293	1.71337e-15	5.45218e-15
RPL10P6	3.01027	10.4421	1.79445	4.04908e-15	1.2523e-14
AL162377.1	1.47102	0.60105	-1.29126	6.02512e-34	1.18909e-32
FUCA1P1	0.0491892	0.103169	1.0686	1.1609e-09	2.41772e-09
PCDHGC5	0.0322822	0.144758	2.16483	9.30267e-26	6.57218e-25
LINC00299	0.00916683	0.168756	4.20238	5.08155e-37	2.10589e-35
AL359851.1	0.00179824	0.0148927	3.04995	2.45733e-13	6.68005e-13
AC084754.1	0.0426606	0.158429	1.89286	2.49417e-06	4.03237e-06
AC100827.4	0.00756711	0.0357533	2.24026	3.69294e-13	9.91174e-13
TERB1	0.00736132	0.026124	1.82734	2.75146e-10	5.98669e-10
TRPC7	0.384133	0.129511	-1.56853	6.61052e-06	1.03515e-05
CCK	0.0520091	0.014491	-1.8436	4.06082e-11	9.38427e-11
TMEM30B	16.976	2.14688	-2.98319	2.63805e-36	8.70558e-35
WAS	1.76838	8.08017	2.19196	4.2046e-33	7.14782e-32
AC007216.2	0.0661033	0.231465	1.808	4.25828e-09	8.50141e-09
AC093157.2	0.112826	0.231612	1.03761	3.33655e-12	8.34612e-12
GBGT1	1.35388	2.72719	1.01032	2.06354e-21	1.01548e-20
TCF19	3.33377	8.41638	1.33604	5.12833e-21	2.4389e-20
RPS12P31	0.0363558	0.155942	2.10075	9.32565e-06	1.44418e-05
FAM30A	0.0258538	0.162255	2.64981	1.34866e-10	3.0026e-10
CYSLTR1	0.476301	1.09094	1.19563	7.05757e-18	2.65e-17
RPL31P2	0.031304	0.0918628	1.55313	2.77309e-05	4.12369e-05
AP001442.1	0.0107364	0.0899283	3.06626	7.01221e-08	1.27569e-07
AC011676.1	0.786472	0.256174	-1.61827	7.19289e-12	1.75642e-11
CELSR3	0.0726881	0.20293	1.48119	1.23096e-17	4.54377e-17
AL049539.1	0.0444034	0.23689	2.41547	1.08461e-07	1.9456e-07
RNY1P13	0.13382	0.605589	2.17804	3.7185e-11	8.61687e-11
AC069528.2	0.442256	0.98071	1.14894	4.29632e-16	1.42727e-15
AL591468.1	0.0145412	0.282897	4.28206	1.8231e-22	9.71999e-22
AZGP1	41.8789	12.4067	-1.75511	2.04137e-06	3.31909e-06
SLC25A10	9.41402	4.59609	-1.0344	9.34055e-09	1.81888e-08
AC010618.3	0.27074	0.61849	1.19184	4.93151e-13	1.31198e-12
AL445248.1	0.0767661	0.245367	1.6764	3.57427e-12	8.92067e-12
AC034102.5	0.0639648	0.182419	1.5119	1.17106e-07	2.09533e-07
TSPYL6	0.00420762	0.0252441	2.58487	5.19653e-06	8.19957e-06
PCDHGC4	0.0281015	0.105954	1.91472	9.18796e-22	4.64132e-21
AL445433.1	0.113417	0.266623	1.23317	2.50176e-08	4.71232e-08
INSR	15.2511	38.0406	1.31863	2.49176e-25	1.69098e-24
AL355340.1	0.0266858	0.15471	2.53542	1.10765e-09	2.30905e-09
AC244090.2	0.0240548	0.0535097	1.15347	0.000218959	0.00030341
WFDC13	0.00771218	0.0541446	2.81161	3.47562e-10	7.49825e-10
AL356055.1	0.0201641	0.138482	2.77984	1.68562e-09	3.47304e-09
AC026167.1	0.245959	0.0372533	-2.72298	4.97746e-44	1.15105e-41
GTF2IP20	0.852428	2.2083	1.37329	3.13884e-13	8.46128e-13
AL162741.1	0.0466378	0.230315	2.30404	1.56419e-20	7.19596e-20
AC090971.3	0.0838835	0.311712	1.89376	3.46192e-20	1.54798e-19
LINC01411	0.074777	0.213139	1.51113	3.52439e-10	7.5986e-10
LMTK3	1.4281	0.498655	-1.51798	3.99207e-21	1.91627e-20
AC090152.1	1.6033	0.564577	-1.5058	3.25786e-28	2.87152e-27
TTYH1	0.0630557	0.172154	1.449	2.87134e-07	4.97737e-07
ASLP1	0.411354	0.951688	1.21011	1.88922e-06	3.08086e-06
AL135960.1	0.0631278	0.244164	1.95151	1.48501e-10	3.29452e-10
PDE1A	25.688	3.46948	-2.8883	2.89181e-39	2.31758e-37
CORO1A	2.70377	14.7627	2.44891	2.51074e-33	4.42211e-32
DDB2	2.72849	11.1479	2.0306	1.71551e-40	2.10404e-38
LINC00838	0.000156171	0.00839414	5.74818	2.18199e-13	5.95615e-13
FOXF2	0.11549	0.373069	1.69167	2.66528e-18	1.03409e-17
DPYD-AS1	0.0105143	0.0538304	2.35607	0.00102815	0.00135221
SPTLC1P1	0.0412226	0.162844	1.98198	1.35518e-05	2.06893e-05
AF064858.1	0.218331	1.65699	2.92398	1.00911e-20	4.6973e-20
AC132807.2	0.0629927	0.0255814	-1.30009	3.03481e-16	1.01948e-15
AC006001.1	0.0204715	0.0886708	2.11484	3.52887e-09	7.08815e-09
KIFC2	1.13219	2.67201	1.23881	3.40495e-12	8.5149e-12
SACS	0.774691	1.95226	1.33346	2.63921e-26	1.95196e-25
PPP1R35	5.03119	10.1186	1.00804	3.05473e-22	1.60326e-21
AL512288.1	0.101751	0.0233937	-2.12085	8.65079e-30	9.05553e-29
AP001972.4	0.011158	0.143188	3.68176	1.13245e-11	2.72489e-11
RPL26P27	0.0801442	0.254086	1.66465	3.28793e-10	7.10902e-10
LYZ	20.6265	114.108	2.46783	1.71636e-24	1.0846e-23
HS3ST3B1	2.00953	0.842	-1.25496	1.51975e-30	1.74587e-29
LINC00479	0.0366624	0.0989762	1.43278	0.000902139	0.00119191
AC108734.1	0.0225424	0.0605894	1.42643	0.000177587	0.000248055
A4GNT	0.213508	0.582024	1.44679	1.19341e-07	2.13392e-07
AFAP1L2	17.4075	4.80192	-1.85802	1.51399e-31	1.98463e-30
CAT	123.529	51.0784	-1.27406	2.0773e-33	3.70829e-32
AC012150.1	0.0115834	0.0438204	1.91955	2.01838e-07	3.54565e-07
NARF-IT1	0.0958031	0.423672	2.1448	1.37338e-17	5.05469e-17
AC027601.3	0.159392	0.330296	1.05119	1.25745e-07	2.24473e-07
KNTC1	0.706845	1.63235	1.20748	2.1942e-28	1.96835e-27
CCL3	1.57383	5.66847	1.84868	8.76627e-18	3.2681e-17
KRT20	0.0447006	0.819207	4.19586	0.0165861	0.0196273
FGF20	0.0317106	0.140404	2.14654	1.37746e-17	5.06848e-17
ADAM19	0.823084	2.49304	1.5988	2.68134e-24	1.66146e-23
AC009133.1	0.809226	2.5179	1.63761	4.32849e-32	6.15621e-31
ATP11A	8.01809	23.3191	1.54018	1.06166e-21	5.32658e-21
PRSS55	0.0126966	0.027102	1.09395	0.00233003	0.00297179
NRM	4.84423	10.1148	1.06213	1.33822e-26	1.01324e-25
LINC02574	0.0276415	0.076307	1.46498	1.87194e-07	3.29643e-07
AC007569.1	0.041888	0.158202	1.91716	4.23047e-12	1.04953e-11
CTSH	60.7694	25.103	-1.27548	2.99443e-35	7.70061e-34
AL031705.1	0.0527575	0.221974	2.07294	3.04184e-13	8.20713e-13
AC083862.1	0.0267302	0.152843	2.51551	3.16386e-20	1.41918e-19
DUSP4	0.711343	2.67323	1.90997	2.19747e-29	2.20285e-28
AC012123.2	0.113524	0.0103534	-3.45482	1.97908e-44	4.75828e-42
SORCS3	0.355197	3.35294	3.23874	0.00489565	0.00607399
AC010618.2	0.0945176	0.433381	2.19698	1.73403e-15	5.51504e-15
AC023794.4	0.049257	0.113797	1.20806	0.000106138	0.00015075
AL096803.3	0.0163108	0.060856	1.89957	3.19335e-06	5.12336e-06
RPS2	116.251	313.843	1.4328	2.3048e-36	7.72362e-35
AC006064.1	0.0390861	0.223274	2.51409	3.1266e-19	1.3007e-18
PARP6	3.09869	6.22674	1.00682	1.78036e-25	1.22689e-24
LINC02348	0.133107	7.99538	5.90851	1.2301e-35	3.44699e-34
AC087632.1	0.0126461	0.0290702	1.20085	3.87311e-09	7.75237e-09
GAPDHP25	0.0161777	0.0534148	1.72323	1.92318e-07	3.3841e-07
LINC01312	0.0188932	0.00420211	-2.16868	9.7941e-29	9.1462e-28
EP400P1	0.333783	0.699528	1.06747	1.8127e-11	4.29485e-11
SPATA32	0.0617428	0.130815	1.08318	2.28477e-09	4.66129e-09
TTC39A	2.35427	5.27878	1.16493	2.27798e-15	7.17948e-15
ANXA2P3	0.0160609	0.0336698	1.0679	5.63233e-05	8.18153e-05
AC010186.3	0.686135	1.37653	1.00447	1.02802e-19	4.44962e-19
SIGLEC1	0.553294	3.30987	2.58066	3.07729e-31	3.87141e-30
LINC02061	6.40971	0.701614	-3.19151	8.42117e-20	3.66644e-19
CLDN8	70.9216	5.73723	-3.6278	2.0079e-40	2.40539e-38
OTOF	0.00837902	0.0504073	2.58878	4.78899e-28	4.14982e-27
NLRP7	0.0123586	0.0577644	2.22467	7.58224e-12	1.84837e-11
KRT18P33	0.0113345	0.0245787	1.11669	0.00907191	0.0110066
ZNF320	3.64096	8.05875	1.14624	2.40949e-19	1.0114e-18
AL592166.1	0.146076	0.362585	1.3116	3.99596e-23	2.24549e-22
C5orf47	0.128538	0.0355923	-1.85256	1.08127e-26	8.25088e-26
RN7SL145P	0.131046	0.373846	1.51237	8.85972e-09	1.72891e-08
AL359694.2	0.0301605	0.0990588	1.71563	1.05012e-09	2.19228e-09
SLC30A8	0.720768	0.0787332	-3.19449	1.40986e-28	1.29582e-27
AC023509.2	0.00692418	0.0224492	1.69695	7.67705e-08	1.39279e-07
AL021937.3	0.0132358	0.190179	3.84484	1.07114e-10	2.40132e-10
AC243772.3	0.00768823	0.0441955	2.52317	1.35746e-13	3.75552e-13
AC007966.1	0.0526284	0.189185	1.84588	9.95958e-08	1.7923e-07
PHBP19	0.046269	0.196552	2.08679	5.36124e-11	1.22724e-10
POLR3B	4.61837	1.98117	-1.22103	5.93501e-37	2.40368e-35
COLGALT1	8.85573	29.1596	1.71929	4.72871e-37	1.97861e-35
SLAMF6P1	0.346865	0.137339	-1.33663	1.96097e-53	1.21236e-50
NPHP3-ACAD11	0.00329122	0.0110803	1.7513	1.13498e-13	3.15673e-13
RIMKLA	0.733498	3.77276	2.36276	2.25126e-29	2.25528e-28
NT5DC3	1.11254	5.33736	2.26227	4.58595e-31	5.6361e-30
AC026401.3	1.35129	3.5912	1.41013	1.23427e-32	1.94138e-31
TTC24	0.0113993	0.161348	3.82316	2.19864e-26	1.63249e-25
LDHAP2	0.0486083	0.179174	1.88209	4.84341e-25	3.21134e-24
C12orf71	0.029062	0.059807	1.04118	0.000198327	0.000275741
CDH26	0.0579935	0.184008	1.66581	1.54047e-29	1.57287e-28
DOCK6	3.58491	8.28772	1.20904	6.16746e-25	4.05199e-24
AFF2	0.107305	0.248794	1.21324	7.83418e-15	2.37139e-14
RPS23P4	0.0556647	0.0215509	-1.36902	1.92507e-17	7.02288e-17
AC012181.2	0.513262	1.48584	1.53351	1.44748e-15	4.63481e-15
SLC48A1	18.4689	6.68625	-1.46583	2.89181e-39	2.31758e-37
AC104667.2	1.14932	0.400937	-1.51933	1.63256e-26	1.2263e-25
AP000897.1	0.00249596	0.0850656	5.09091	1.49945e-10	3.3256e-10
ITGAL	1.22102	7.19887	2.55969	1.34914e-33	2.48153e-32
CORO7-PAM16	0.00555109	0.0132156	1.2514	2.00108e-10	4.40045e-10
AC005300.1	0.0340796	0.172305	2.33798	0.00183449	0.00236093
AC023194.2	0.0534892	0.0244305	-1.13056	3.27877e-08	6.12298e-08
PYGL	3.95674	16.0884	2.02363	1.27583e-35	3.55893e-34
BX293535.1	0.142736	0.326459	1.19356	3.56412e-06	5.69591e-06
AC010501.1	1.00659	0.185455	-2.44033	6.0399e-39	4.33585e-37
B4GALNT1	0.193588	2.86377	3.88686	2.96338e-28	2.62339e-27
AC093616.1	0.17034	0.701585	2.0422	6.4956e-29	6.20554e-28
AC107464.1	0.00934714	0.0910235	3.28364	1.33769e-18	5.30767e-18
IGHV3OR16-6	0.0492344	0.266705	2.43751	0.00421376	0.00525748
AC067930.6	0.0733942	0.194019	1.40246	1.56978e-21	7.78823e-21
LINC01614	0.1071	0.73502	2.77882	1.51334e-22	8.11418e-22
BTF3P7	0.0546956	0.123332	1.17305	1.92264e-09	3.94504e-09
CD300LB	0.244598	0.797307	1.70472	2.24456e-25	1.53111e-24
AL356273.2	0.0565253	0.16516	1.5469	3.93094e-15	1.21713e-14
EIF3KP1	0.163551	0.36192	1.14593	2.0941e-08	3.96715e-08
RNA5SP37	0.413257	0.85586	1.05034	1.09845e-05	1.69011e-05
RPLP1P13	0.0357201	0.14069	1.97771	1.23345e-07	2.20305e-07
LINC00672	0.235155	0.530695	1.17427	1.27508e-19	5.46899e-19
PDCL3P5	0.114453	0.350744	1.61566	4.88963e-18	1.85994e-17
AL162311.1	0.0259844	0.0672967	1.37289	9.89458e-05	0.000140931
SOST	8.34586	0.077795	-6.74524	9.47517e-33	1.51313e-31
AL157938.2	0.021511	0.0727226	1.75733	0.000477518	0.000643844
RBM46	0.00943351	0.122247	3.69586	1.67864e-24	1.06253e-23
AC005722.2	0.442417	0.0940995	-2.23315	1.49026e-16	5.1122e-16
SAA2-SAA4	0.0928752	3.9622	5.41487	0.0281723	0.0327094
RF00096	0.0119359	0.0595752	2.31941	3.62732e-10	7.81328e-10
AL928654.4	0.216114	0.485245	1.16692	3.7764e-24	2.31115e-23
AC232271.1	0.332768	0.906636	1.44601	4.85851e-14	1.38656e-13
AC092535.4	0.6845	4.74903	2.79451	1.10221e-23	6.50129e-23
C2-AS1	0.00888709	0.168224	4.24253	2.30358e-20	1.04359e-19
LINC01983	2.20501	0.0351349	-5.97173	1.14177e-53	7.206e-51
AP000437.1	0.0249059	0.0882349	1.82486	3.0571e-12	7.67227e-12
C1orf127	0.0178004	0.161218	3.17903	2.80422e-38	1.67226e-36
ATP11A-AS1	0.00343041	0.108343	4.98108	7.74709e-16	2.52709e-15
NPM1P25	5.99909	1.74202	-1.78398	5.047e-35	1.23401e-33
DDX47	0.147419	0.47312	1.68229	1.43933e-24	9.17187e-24
AC006372.2	0.0218207	0.183602	3.07281	9.80527e-07	1.63569e-06
C1GALT1P2	0.012691	0.0818092	2.68846	4.51941e-09	9.00256e-09
CRP	0.03923	4.08363	6.70175	5.52736e-10	1.17547e-09
AC254629.1	0.00621896	0.116598	4.22872	6.65705e-25	4.36702e-24
RHEBP2	0.556262	0.245104	-1.18237	1.84998e-12	4.71944e-12
RPS15AP30	0.0392796	0.208689	2.4095	4.41922e-05	6.47369e-05
AC073130.2	0.0912873	0.344392	1.91556	1.80929e-23	1.05142e-22
AC008878.3	0.00348689	0.00867989	1.31574	3.16285e-09	6.37622e-09
TMEM200A	3.30866	8.51656	1.36402	2.17241e-19	9.15696e-19
INO80C	2.13613	4.34164	1.02324	1.18776e-25	8.30992e-25
HASPIN	0.0856465	0.284813	1.73355	1.96388e-28	1.77117e-27
FDFT1	23.1909	11.3945	-1.02523	1.12699e-37	5.64317e-36
SCRN1	29.3706	14.1775	-1.05077	7.19741e-23	3.9557e-22
LSMEM1	0.23903	0.881812	1.88328	3.82905e-23	2.15568e-22
BATF3	0.342012	1.50159	2.13437	6.2322e-31	7.50987e-30
IGHV1-69	1.61453	9.22917	2.51509	7.27847e-05	0.000104844
ZRANB2-AS1	0.426402	0.181393	-1.2331	2.92671e-19	1.22006e-18
PCDHA11	0.356346	0.167453	-1.08953	5.01201e-23	2.79414e-22
AL512383.1	0.134232	0.0178431	-2.91129	1.08434e-35	3.10188e-34
AL353804.2	0.0360847	0.296992	3.04097	2.14989e-16	7.29653e-16
AL157791.2	0.123333	0.45041	1.86868	2.72895e-15	8.55983e-15
Z95152.1	0.0932868	0.259165	1.47413	2.77024e-06	4.4632e-06
AC108134.3	0.476817	1.23918	1.37788	4.64922e-11	1.0691e-10
GXYLT1P6	0.0722243	0.0198146	-1.86592	5.03388e-08	9.25791e-08
SLC27A3	2.44206	6.89897	1.49828	8.14064e-32	1.11237e-30
MT1HL1	0.229134	0.0546897	-2.06685	2.84334e-24	1.7586e-23
RN7SL221P	0.176137	0.365826	1.05446	0.000311545	0.000426381
HIST1H2BK	15.6083	33.2507	1.09107	4.027e-11	9.30682e-11
PIK3R5	0.361425	2.58432	2.83802	1.00025e-37	5.08417e-36
SCNN1G	63.7666	2.21713	-4.84604	2.39316e-41	3.68013e-39
PPIL6	1.92545	0.954049	-1.01306	3.28913e-31	4.1242e-30
AC009159.4	0.0124737	0.101213	3.02043	3.02026e-22	1.58626e-21
HSPB2	1.84162	4.25794	1.20918	2.94897e-16	9.91522e-16
IGKV1OR22-1	0.0779966	0.289275	1.89096	0.00383961	0.0048061
S100A14	12.8419	2.83914	-2.17733	5.27487e-35	1.28351e-33
AP000866.4	3.29099	1.49639	-1.13703	2.30419e-15	7.25906e-15
AP003774.4	0.0498764	0.313073	2.65007	1.89724e-25	1.30299e-24
BEND2	0.00219143	0.00863424	1.97819	0.00192499	0.00247237
RNA5SP18	0.147595	1.75606	3.57263	2.70477e-29	2.6865e-28
IGLV5-45	1.53207	5.74564	1.90699	1.51369e-05	2.30164e-05
AL596275.1	0.0448702	0.103962	1.21223	1.28964e-07	2.29962e-07
NEU4	0.574721	0.186411	-1.62438	2.46359e-21	1.20547e-20
KCNH1	0.0856356	0.0251402	-1.76821	2.77805e-31	3.51685e-30
AL022238.1	0.0397239	0.22301	2.48903	3.48356e-10	7.51406e-10
LINC02576	0.0307821	0.125495	2.02746	9.85082e-08	1.77346e-07
CYP4A22	8.16769	2.45906	-1.73182	1.63431e-07	2.89142e-07
TCL1B	0.0110375	0.00464692	-1.24806	8.60418e-06	1.3358e-05
AC020978.7	0.055781	0.163941	1.55533	4.66366e-16	1.54473e-15
IFIT6P	0.00374384	0.0378341	3.33709	1.48895e-11	3.55083e-11
IGHV3-64	0.367105	2.12734	2.53478	8.66375e-06	1.34491e-05
FSTL3	11.0309	36.6256	1.7313	6.62775e-20	2.9065e-19
GPC6-AS2	0.014395	0.115277	3.00145	1.38645e-10	3.08377e-10
TMEM14EP	0.0150759	0.301379	4.32127	1.12333e-05	1.72715e-05
AC093520.2	0.00736127	0.251315	5.0934	6.35935e-22	3.25368e-21
ISL2	0.0100069	0.0641443	2.68033	9.62113e-15	2.89328e-14
AL138881.1	0.348488	0.10872	-1.6805	0.00561781	0.00693956
ATP5S	5.71345	2.82123	-1.01804	4.09715e-30	4.47599e-29
AC131571.1	0.0212946	0.154046	2.85481	1.25748e-05	1.92473e-05
HIST3H2BB	0.0495919	0.17559	1.82403	0.000766075	0.00101746
HYKK	1.82171	0.461538	-1.98077	6.66112e-40	6.70405e-38
AC005786.1	0.0415156	0.106243	1.35565	0.000713806	0.00095009
AL353803.4	0.00823659	0.027391	1.73358	3.70026e-06	5.90692e-06
NPY4R	0.00855564	0.033982	1.98982	1.02307e-08	1.9857e-08
PLIN5	1.40948	0.492997	-1.51551	2.49987e-29	2.49361e-28
EVL	2.49128	8.10393	1.70174	2.15896e-37	9.9549e-36
MDM4	1.99978	4.01883	1.00694	5.41724e-14	1.54195e-13
UNC5B-AS1	0.110123	0.404776	1.87801	1.01467e-06	1.69116e-06
AL162426.1	0.0322596	0.119176	1.88529	8.19907e-09	1.60433e-08
IL37	0.00356792	0.029951	3.06945	1.42468e-11	3.40239e-11
AC106795.3	0.0565192	0.0168498	-1.74601	2.76063e-06	4.44891e-06
CACNA2D2	1.64825	0.340372	-2.27575	2.08246e-39	1.75727e-37
AP001092.1	0.0527049	0.205532	1.96335	1.05379e-13	2.93686e-13
YPEL4	0.0961198	0.604062	2.65179	1.8996e-37	8.88065e-36
TEX29	0.0985179	0.351736	1.83604	5.25027e-13	1.39421e-12
RNU6-584P	0.130061	0.368301	1.5017	9.3382e-06	1.44598e-05
ASS1P2	0.0665262	0.154304	1.21378	7.03969e-09	1.38337e-08
RNU1-16P	0.0801239	0.244956	1.61222	3.18131e-05	4.70971e-05
AC004461.1	0.0322334	0.212464	2.72059	2.75107e-12	6.9266e-12
GALM	40.6642	18.3868	-1.14509	7.57542e-22	3.85503e-21
ORAI3	5.37308	12.9745	1.27186	6.74553e-34	1.31838e-32
AC008635.1	0.0328489	0.116111	1.82159	1.37084e-12	3.53012e-12
TTN	0.0434735	0.167685	1.94754	3.85877e-19	1.59435e-18
AC104435.2	0.00825334	0.0444016	2.42756	1.54356e-05	2.3453e-05
OASL	1.06894	3.16736	1.5671	7.52015e-24	4.48809e-23
TNXB	2.26238	1.05567	-1.09968	3.83679e-17	1.37163e-16
RF00156	0.0224263	0.0611315	1.44672	0.00486005	0.00603254
AL451074.3	0.0140095	0.0569116	2.02232	1.4619e-05	2.2248e-05
RPE65	0.00616887	0.0415213	2.75077	3.59236e-20	1.60322e-19
AC005821.1	0.0923754	0.0281087	-1.71649	1.87187e-22	9.96421e-22
IGHV3OR16-13	0.145689	0.784174	2.42828	0.000151861	0.000213122
MUC3A	0.199118	2.07607	3.38216	3.44572e-32	4.99209e-31
VIPR1-AS1	0.0107713	0.0403237	1.90443	3.22641e-10	6.97889e-10
TRAV36DV7	0.0618389	0.289965	2.22929	2.6896e-16	9.06429e-16
FAM19A1	0.137206	0.055022	-1.31827	1.19053e-28	1.10121e-27
RF00599	0.0228479	0.206426	3.17549	9.1373e-09	1.78124e-08
TLR2	2.40157	7.3919	1.62196	4.18955e-27	3.31986e-26
AC005332.7	0.130387	0.394478	1.59714	6.27879e-17	2.20892e-16
RN7SL338P	0.0271115	0.192073	2.82468	4.03268e-07	6.9208e-07
APLNR	7.65636	20.3937	1.41339	1.84245e-12	4.70102e-12
ZNF197-AS1	0.674898	0.252896	-1.41613	2.07667e-29	2.08452e-28
TNFAIP2	8.30602	20.4261	1.29819	4.89124e-21	2.33053e-20
PYCARD-AS1	0.0201285	0.0472239	1.23028	4.91755e-08	9.05166e-08
PCDHGA5	0.202829	0.431616	1.08948	0.00370082	0.00464023
PLXND1	9.23367	28.4191	1.62188	6.88305e-31	8.24823e-30
AL157871.6	0.195362	0.0607928	-1.68418	3.35427e-22	1.75469e-21
AL359182.2	0.0296696	0.0631004	1.08866	0.000786497	0.00104363
ADHFE1	4.49729	2.03816	-1.14179	1.04155e-24	6.72192e-24
LINC02384	0.864157	4.96474	2.52235	7.26802e-16	2.37567e-15
KRT18P20	0.00788467	0.0163668	1.05365	0.00114435	0.00149892
TMEM255B	0.968236	2.80466	1.5344	5.5077e-26	3.96413e-25
CELF2-AS1	0.0259551	0.163214	2.65268	7.91431e-17	2.76503e-16
AC012123.1	0.564725	0.0406093	-3.79767	9.46122e-40	9.18648e-38
AL158151.4	0.0357899	0.307705	3.10392	1.47695e-20	6.7967e-20
UHRF1	0.175343	0.999957	2.51169	2.34985e-34	4.98505e-33
RNU6-828P	0.0836989	0.286043	1.77295	5.39453e-07	9.16607e-07
AP001360.1	0.00410878	0.0241696	2.55641	6.02887e-11	1.37529e-10
SMG1P6	0.0215874	0.0583521	1.4346	3.75694e-09	7.5288e-09
CDH3	4.301	0.906115	-2.24691	1.16703e-35	3.29487e-34
MS4A7	2.80806	15.5679	2.47093	3.86526e-34	7.9011e-33
AGT	23.3248	50.6025	1.11734	9.34055e-09	1.81888e-08
DUTP7	0.0135397	0.0897239	2.7283	0.000210772	0.000292399
TMEM72-AS1	0.359822	0.129614	-1.47306	1.91061e-14	5.61842e-14
SNORA63C	0.127585	1.45116	3.50767	1.88706e-06	3.07795e-06
AL139421.1	0.145583	0.412085	1.5011	8.77012e-12	2.12784e-11
AC018463.1	0.0245815	0.0790716	1.68558	0.021715	0.0254708
AC138512.1	0.162519	0.0357386	-2.18505	6.25138e-19	2.54132e-18
IRX2	8.60855	0.266991	-5.01091	1.31289e-41	2.12687e-39
ANLN	0.522617	2.12315	2.02238	1.69121e-30	1.9297e-29
TBC1D27P	0.0122301	0.0375751	1.61934	1.85976e-14	5.47517e-14
BGLAP	0.124504	0.631913	2.34353	8.76351e-21	4.09631e-20
AC012358.1	0.0573632	0.163979	1.51532	2.65983e-07	4.62262e-07
UPP1	4.36301	8.78688	1.01003	1.52447e-15	4.8736e-15
AC010469.1	0.0944815	0.234176	1.30949	0.000235574	0.000325733
AC009090.1	0.253848	0.813873	1.68084	3.89475e-14	1.11989e-13
RAB40AL	0.0156325	0.0494022	1.66003	4.77746e-09	9.49724e-09
EIF5AP2	0.0367712	0.0964821	1.39169	2.2925e-07	4.00883e-07
PTGER1	9.08121	0.265395	-5.09667	9.59566e-41	1.28346e-38
PPIAP84	0.0319119	0.0769719	1.27024	0.0151155	0.0179579
BHMG1	0.00584515	0.0291904	2.32018	0.0131996	0.015769
NEAT1	11.0592	34.9529	1.66016	2.8894e-09	5.84283e-09
CYP51A1P2	0.0618366	0.237276	1.94003	3.17396e-22	1.66353e-21
HLA-DMA	20.4889	57.9487	1.49993	3.00304e-30	3.32872e-29
LINC01619	0.121932	0.317608	1.38117	6.78575e-14	1.91994e-13
SNORA5C	0.569443	2.31542	2.02365	2.73495e-20	1.23219e-19
LGR5	0.756554	0.12106	-2.64372	1.0811e-19	4.6707e-19
LARGE2	8.57565	3.27507	-1.38872	8.19151e-27	6.31756e-26
RF00154	0.364631	1.83838	2.33392	1.06756e-19	4.61482e-19
C1S	24.8112	60.263	1.28028	5.42948e-08	9.96429e-08
LGI4	0.924436	21.865	4.56391	3.99799e-30	4.37397e-29
AC020978.4	0.763127	0.190395	-2.00293	5.79571e-36	1.76813e-34
MCCD1	21.5758	0.998619	-4.43333	1.78013e-40	2.17449e-38
AL512504.1	0.00860171	0.067019	2.96188	1.69114e-06	2.76702e-06
ADGRV1	0.809489	0.125403	-2.69044	6.70784e-36	2.00798e-34
AC009093.7	0.00675182	0.0512425	2.92399	4.74688e-13	1.26497e-12
PPP2R2B	0.950009	0.196227	-2.27541	5.88686e-39	4.23602e-37
AC083867.1	0.0632977	0.0217052	-1.54411	2.51396e-19	1.05336e-18
AC068792.1	0.22652	0.576237	1.34702	5.94996e-21	2.8155e-20
EBLN2	0.183403	0.463148	1.33646	5.41807e-13	1.43764e-12
RUVBL1-AS1	0.0224878	0.0484408	1.10708	0.000299183	0.000410129
HIST2H2BC	0.60496	1.83909	1.60408	9.69927e-27	7.43308e-26
LINC01634	0.00618841	0.0165529	1.41944	0.0337138	0.038881
AP000873.2	0.325321	0.664424	1.03024	6.83297e-12	1.67055e-11
DACH1	6.50715	1.30784	-2.31484	2.23447e-35	5.90671e-34
MC1R	0.264908	0.799431	1.59348	5.40545e-20	2.38498e-19
AC011498.5	0.0118486	0.0604588	2.35123	7.66431e-05	0.000110227
CYTH4	1.10872	4.44769	2.00416	9.31656e-33	1.48859e-31
CABYR	0.166246	0.468726	1.49542	1.05561e-23	6.23606e-23
AL136531.3	0.0124921	0.0461919	1.88662	9.20417e-05	0.000131412
BCAN	0.156655	0.616615	1.97677	5.38418e-26	3.87799e-25
KCNAB3	0.140195	0.379041	1.43492	1.63234e-08	3.11811e-08
CEBPA	1.50495	4.26942	1.50432	1.49231e-18	5.90031e-18
PGBD5	0.704718	2.43116	1.78653	5.22343e-15	1.60274e-14
SOD2	39.5276	90.1093	1.18882	4.61257e-15	1.42049e-14
FOXL2NB	0.00261556	0.0133579	2.3525	1.26381e-07	2.25569e-07
DLK1	0.280829	0.0353147	-2.99135	1.54763e-12	3.9695e-12
LINC01684	0.0177705	0.0960745	2.43467	6.45129e-27	5.02405e-26
RF01241	0.181165	0.395195	1.12526	1.20219e-07	2.14912e-07
SCARA3	14.2294	6.17981	-1.20324	2.0633e-07	3.62205e-07
AKR1C1	8.40292	3.82134	-1.13681	1.97311e-08	3.74684e-08
AC008760.2	0.196775	6.25181	4.98965	3.73314e-35	9.34238e-34
HOTAIR	0.163085	0.389776	1.25702	7.43567e-12	1.81322e-11
AL359399.1	0.0404626	0.400935	3.30871	4.60987e-19	1.89255e-18
AC034102.8	0.0716831	0.144045	1.00681	0.00263856	0.0033495
FFAR2	0.075354	0.264411	1.81103	1.24214e-20	5.74848e-20
PAIP1P1	0.0996548	0.353394	1.82627	1.2969e-16	4.47066e-16
SCARB1	2.45012	34.5673	3.81848	1.21837e-39	1.12186e-37
MIR497HG	0.298492	0.819251	1.45661	5.70635e-22	2.92947e-21
AC010768.2	0.027946	0.0807067	1.53005	0.0399594	0.0457823
HMGB1P3	0.0348373	0.164203	2.23678	2.92249e-18	1.12955e-17
KLF2P4	0.0170053	0.00755097	-1.17125	8.3969e-11	1.89748e-10
AC096564.2	0.00897732	0.0349406	1.96055	0.0001038	0.00014754
AC020983.1	0.0252239	0.0716832	1.50685	0.000409061	0.000554629
FRMPD3	0.0190426	0.0535735	1.49229	9.37935e-09	1.82583e-08
LINC01978	0.0377243	0.085243	1.17609	9.47951e-06	1.46709e-05
AC012370.2	0.00700259	0.0369072	2.39794	0.00130532	0.0017013
AP001107.8	0.0653996	0.397667	2.60421	1.51829e-12	3.89557e-12
NLGN1	0.863636	3.60611	2.06195	6.46137e-28	5.52472e-27
UGT2A1	1.6805	0.0720632	-4.54349	2.89403e-27	2.33356e-26
SPATA8	0.0119876	0.0419461	1.807	0.00329998	0.0041557
AC104058.1	0.0296478	0.146044	2.30041	0.00153537	0.00198992
AC069444.1	0.0323644	0.089846	1.47305	0.00259773	0.00329988
HES5	0.0215553	0.312272	3.85669	2.34913e-27	1.90483e-26
ALDH1L1-AS1	0.0382296	0.12817	1.7453	0.000360358	0.000490725
SLC5A2	8.08992	0.329812	-4.61641	1.19457e-19	5.1361e-19
AC116533.1	6.67237	17.8562	1.42015	5.85613e-25	3.85329e-24
SKIDA1	0.62748	0.279658	-1.16591	4.36736e-24	2.65993e-23
BNIP3P16	0.0844567	0.238324	1.49664	0.00052375	0.000704363
GMNC	1.49425	0.132792	-3.49218	5.14529e-17	1.82306e-16
DNM1P46	0.080802	0.20795	1.36377	1.73003e-15	5.50289e-15
RCVRN	0.0058802	0.0173366	1.55988	4.47172e-09	8.90991e-09
AL132777.1	0.0115658	0.0483722	2.06431	0.000330822	0.000451905
AC106772.1	0.0158904	0.0414958	1.38481	0.000609442	0.000815371
AC087239.1	0.123115	0.428898	1.80063	6.86913e-14	1.94244e-13
COBL	4.38652	1.91218	-1.19786	3.28638e-29	3.24292e-28
GMFG	6.79064	24.419	1.84638	2.94181e-35	7.57173e-34
PKMYT1	0.0873026	0.527427	2.59488	1.83773e-35	4.95304e-34
AC087468.1	0.115021	2.03103	4.14224	2.53709e-31	3.228e-30
LINC00582	0.0550613	0.186483	1.75993	4.11284e-05	6.03654e-05
STH	0.00911196	0.108839	3.57829	9.21137e-12	2.23114e-11
RTEL1	0.120362	0.274666	1.1903	1.18739e-22	6.41878e-22
PLAGL1	1.83617	4.41818	1.26675	2.69205e-21	1.31051e-20
AL121899.1	0.289443	0.790484	1.44946	1.86524e-11	4.41588e-11
NRP1	19.3317	41.3433	1.09668	1.34087e-21	6.68427e-21
AL031846.1	0.0320929	0.427136	3.73437	8.01474e-34	1.54846e-32
ATP2C2	0.589953	0.152279	-1.95389	4.48233e-34	9.04047e-33
LINC02027	3.33931	1.4367	-1.21679	4.03159e-07	6.91933e-07
MS4A6A	3.06511	14.9263	2.28384	3.62498e-32	5.22432e-31
ZBTB8B	0.0201046	0.00833609	-1.27008	4.6814e-31	5.73699e-30
RNU6-353P	0.0872619	0.337703	1.95233	0.0146044	0.0173738
AL023806.3	0.0255801	0.0599159	1.22792	5.11052e-12	1.26197e-11
PDP2	4.2533	1.49849	-1.50508	1.42891e-36	5.17792e-35
SLC9A3-AS1	1.74331	14.6707	3.07304	8.86767e-19	3.56472e-18
CDC42-IT1	0.0302029	0.114736	1.92556	0.000395643	0.000537062
AC138305.3	0.0447007	0.179651	2.00683	0.000605898	0.00081088
MKI67P1	0.00333225	0.0250155	2.90825	1.05553e-09	2.20313e-09
AP003557.1	0.0263987	0.087774	1.73333	1.00873e-07	1.81464e-07
LRRK1	0.686337	2.15317	1.64947	1.55298e-29	1.5851e-28
RUBCNL	0.258648	0.743766	1.52386	2.65565e-21	1.29383e-20
AC134878.2	0.0521354	0.14509	1.47661	6.48897e-05	9.38672e-05
IDNK	9.53967	4.36279	-1.12869	1.70415e-21	8.44382e-21
AL138690.1	0.00377236	0.0227059	2.58953	3.4079e-08	6.35629e-08
AC009464.1	0.031898	0.107574	1.75379	0.000198548	0.000276036
RN7SL208P	0.165519	0.400839	1.27603	0.00088854	0.00117487
SLC16A5	22.0304	2.60938	-3.07772	3.94186e-37	1.68665e-35
RNU6ATAC24P	0.237891	0.602952	1.34174	3.99445e-07	6.85674e-07
AC096947.1	0.014911	0.18494	3.6326	7.00619e-11	1.59033e-10
OIP5	0.289743	0.861085	1.57138	3.47497e-32	5.03207e-31
RPL35AP32	0.0684026	0.395547	2.53173	1.58298e-16	5.42352e-16
ITGB2	4.56011	24.1835	2.40688	3.24655e-34	6.72715e-33
MIR1270	0.414502	4.52986	3.45002	1.62105e-25	1.12043e-24
AC004908.2	0.510547	1.04339	1.03116	5.99769e-08	1.09685e-07
RRS1-AS1	0.184081	0.0292009	-2.65625	2.84895e-37	1.26921e-35
IGLV3-16	0.23838	3.44611	3.85363	0.000351268	0.0004788
UTS2	0.0301938	0.211054	2.80529	5.53403e-20	2.43958e-19
AC009542.2	0.119694	1.62224	3.76057	5.63326e-33	9.36631e-32
CSPG4P10	0.113999	0.249664	1.13097	5.40494e-12	1.33185e-11
AL109923.1	0.014747	0.0780909	2.40473	1.46427e-06	2.40778e-06
HM13-IT1	0.271599	1.35995	2.324	6.03019e-26	4.3258e-25
AC093668.2	0.00181981	0.00586395	1.68808	3.84492e-05	5.654e-05
PRDM12	0.00995764	0.023479	1.2375	0.000170935	0.000239007
RF00072	0.0116887	0.0810044	2.79288	2.8358e-13	7.67308e-13
SLC37A2	0.485047	3.28954	2.76169	4.2857e-36	1.34262e-34
KCNQ1OT1	0.072325	0.199239	1.46194	0.000109148	0.000154894
AC106047.1	0.695138	0.284472	-1.28901	8.43383e-20	3.67143e-19
LHX1	3.021	0.296317	-3.34981	1.49467e-38	9.49257e-37
AC026412.2	0.0474122	0.192629	2.02249	7.62884e-16	2.48958e-15
PTCHD4	0.493628	1.04811	1.0863	6.68923e-06	1.04677e-05
ACOX2	11.1809	3.17313	-1.81706	5.28901e-11	1.21136e-10
AC099336.1	0.0270748	0.0564436	1.05986	1.33312e-05	2.03627e-05
C1R	27.8271	57.1509	1.03828	1.52088e-05	2.31166e-05
APOL5	0.0105782	0.172651	4.0287	1.63108e-33	2.96947e-32
GPR171	0.414092	1.35657	1.71194	2.09765e-20	9.53717e-20
PFKP	28.3361	110.762	1.96674	2.80792e-33	4.89995e-32
AL031736.1	0.0118548	0.0436913	1.88187	9.40756e-09	1.831e-08
PPP3R2	0.00291649	0.00890938	1.61109	0.00174484	0.00225015
NBPF15	1.26163	3.07369	1.28468	1.93299e-28	1.7454e-27
LINC01934	0.0284071	0.209886	2.88529	6.79443e-23	3.74169e-22
SLC7A13	7.67646	0.273153	-4.81266	6.86678e-33	1.12262e-31
IGLV1-40	13.5534	177.984	3.71502	3.31329e-07	5.71743e-07
AC011625.1	0.0814666	0.00501889	-4.02077	6.71192e-44	1.5288e-41
IL18RAP	0.202747	0.690481	1.76792	3.1024e-24	1.90986e-23
FCMR	1.4343	4.04708	1.49653	9.12513e-22	4.61112e-21
AC004817.2	0.0525524	0.180752	1.78219	0.00377669	0.00473204
SLAMF8	1.08789	7.05892	2.69792	2.11486e-31	2.71358e-30
ATAD5	0.251822	0.629828	1.32255	1.59556e-26	1.2e-25
AC013553.3	0.125077	0.492834	1.97828	9.76734e-22	4.92005e-21
DCSTAMP	0.0299954	0.265781	3.14743	6.6864e-28	5.70907e-27
TDO2	0.14994	0.619883	2.04761	3.0175e-08	5.64936e-08
IGHV3-20	0.342937	1.81145	2.40113	9.87242e-06	1.52488e-05
RXFP4	0.207152	0.039171	-2.40283	6.67993e-25	4.38107e-24
SNORD124	0.107708	0.583804	2.43835	2.88161e-14	8.37366e-14
PLEK	2.49933	12.0771	2.27266	3.12847e-30	3.46142e-29
AC112220.2	2.46121	1.16722	-1.07629	6.85055e-33	1.12058e-31
TRAV1-2	0.166124	0.766763	2.20652	1.26289e-16	4.35838e-16
TRAV1-1	0.0379992	0.228869	2.59048	7.93902e-14	2.23434e-13
RPL7P4	0.0170517	0.0502849	1.56021	6.3838e-06	1.00063e-05
SLC22A8	36.2903	0.563869	-6.00808	2.374e-19	9.9789e-19
BCRP1	0.0179042	0.0366101	1.03194	0.0085079	0.0103468
DIRC3	0.148504	0.480644	1.69447	5.25603e-17	1.86055e-16
PLA2G4F	6.11836	1.05755	-2.53242	2.08787e-36	7.09877e-35
AC087588.2	0.090828	0.278339	1.61563	2.84084e-06	4.57306e-06
LINC00707	0.160311	1.10079	2.77959	1.52736e-21	7.58399e-21
HOXD10	10.6564	4.20888	-1.34022	9.19872e-26	6.50329e-25
FAM177B	0.113338	0.417376	1.88072	2.49176e-25	1.69098e-24
VNN3	0.0171129	0.104361	2.60843	1.76265e-18	6.92217e-18
TMSB10P1	0.292893	1.34146	2.19535	1.42231e-24	9.06724e-24
AL158156.1	0.0386193	0.104224	1.4323	1.36825e-07	2.43479e-07
AC005355.1	0.0391793	0.01369	-1.51697	7.41285e-09	1.45396e-08
AC233968.1	0.01217	0.0365141	1.58513	2.23153e-09	4.55753e-09
RPS20P22	0.119991	0.281876	1.23213	4.20252e-05	6.16458e-05
AC093802.2	0.0394915	0.00221305	-4.15743	6.27622e-35	1.50302e-33
LZTS3	14.7182	2.95851	-2.31466	1.26344e-38	8.28458e-37
AC015818.6	0.00690243	0.0577267	3.06406	3.64987e-11	8.4656e-11
CRYZP1	0.109814	0.2974	1.43734	3.75806e-09	7.53053e-09
AL590666.2	0.48651	3.37348	2.7937	3.3719e-31	4.21969e-30
SLC25A35	3.4268	1.13056	-1.59982	9.0901e-37	3.50797e-35
TRBV11-1	0.0221026	0.170752	2.94961	3.30118e-09	6.64315e-09
TBX4	0.0120654	0.0437659	1.85893	1.69439e-13	4.65534e-13
BAGE2	0.032718	0.00737334	-2.1497	2.16495e-13	5.91069e-13
AC090707.1	0.0596011	0.00464199	-3.68252	1.62531e-44	3.97075e-42
ATP2B1-AS1	1.03156	0.475863	-1.11621	8.77796e-27	6.75266e-26
H3F3AP2	0.0154682	0.0753942	2.28515	7.74591e-14	2.18222e-13
AC024084.1	0.00911111	0.0646914	2.82788	6.42281e-10	1.35941e-09
FRG2B	0.220812	0.0104727	-4.39812	2.52143e-38	1.5216e-36
GZMB	0.760946	4.53931	2.57661	3.65575e-32	5.26616e-31
AL122020.1	0.525169	1.11898	1.09133	7.52186e-13	1.97339e-12
AC079340.1	0.0679099	0.00859056	-2.9828	4.55808e-19	1.87205e-18
GABRD	0.240042	8.6971	5.17917	1.6672e-40	2.06147e-38
PKHD1	9.15672	4.03398	-1.18263	2.8048e-26	2.07038e-25
CDK18	9.20455	48.6505	2.40204	3.74961e-32	5.38855e-31
AC006262.2	0.0090432	0.19393	4.42256	4.94998e-18	1.88149e-17
AC107220.1	0.237977	0.00236007	-6.65585	1.82697e-36	6.31085e-35
LUCAT1	0.0366243	1.48966	5.34603	3.35911e-36	1.07683e-34
AC078883.1	0.372244	1.58941	2.09417	6.83464e-39	4.78172e-37
IGHV1-3	0.22339	1.82216	3.02801	1.15543e-05	1.7747e-05
AJ003147.3	0.0283358	0.218286	2.94552	2.45016e-28	2.18668e-27
AL513523.1	0.0460387	0.194478	2.07869	2.2689e-13	6.18669e-13
AC087752.1	0.00961889	0.0501384	2.38197	4.70886e-10	1.00557e-09
AL365475.1	0.0138812	0.118143	3.08933	4.0629e-25	2.70926e-24
NDUFA3P1	0.049905	0.165278	1.72764	4.81898e-07	8.22088e-07
AC020663.1	0.00917561	0.0624512	2.76685	2.96503e-08	5.55523e-08
AC069503.1	0.0582684	0.0195511	-1.57547	1.64463e-10	3.63852e-10
AC006480.2	0.235591	0.625399	1.40849	7.04229e-09	1.3837e-08
RPS19P3	0.207425	0.728065	1.81148	8.04675e-25	5.23332e-24
AC008554.1	0.809076	1.64238	1.02144	3.41934e-09	6.87545e-09
LINC02225	0.00170193	0.0161913	3.24997	4.87643e-12	1.20544e-11
RNA5SP82	0.455531	1.50754	1.72657	3.84749e-14	1.10721e-13
ERVH48-1	0.0382891	0.0785389	1.03647	0.00405769	0.00506922
CD14	18.8052	62.8354	1.74045	1.94447e-27	1.5899e-26
AC008764.10	0.00500219	0.0412478	3.04369	1.13969e-06	1.89151e-06
UBE2Q1-AS1	0.0967308	0.431442	2.15712	6.45314e-19	2.61983e-18
AC138207.7	0.052719	0.184039	1.80362	6.60066e-08	1.2027e-07
HEYL	7.11453	22.309	1.64878	2.42811e-20	1.09721e-19
RSPO3	2.2957	0.896821	-1.35604	1.68104e-15	5.35211e-15
PILRB	0.318905	1.75951	2.46398	4.47934e-21	2.13966e-20
AC016683.1	0.00827454	0.0308633	1.89914	1.90632e-06	3.10819e-06
FOXD4L4	0.00338641	0.00927258	1.45321	0.000691341	0.0009212
AC005912.2	0.00878891	0.0808091	3.20076	6.11022e-16	2.00893e-15
AC240565.2	0.017781	0.0450668	1.34173	6.80866e-07	1.14845e-06
AC010619.2	0.0125514	0.0447255	1.83325	1.86847e-12	4.7646e-12
CKMT1A	0.518991	0.235903	-1.13752	6.10864e-28	5.23791e-27
MIR616	0.694913	1.40516	1.01583	0.0247945	0.0289428
CBFA2T3	0.342485	0.719064	1.07008	1.55101e-15	4.95376e-15
AC009495.2	0.0782923	0.441091	2.49413	1.51182e-16	5.18442e-16
AL513283.1	0.512684	0.0832742	-2.62213	1.0327e-13	2.8802e-13
LINC01433	0.0129454	0.0863131	2.73713	4.94453e-17	1.755e-16
AC105339.1	0.00332124	0.0138478	2.05986	1.19183e-10	2.66361e-10
AC068446.1	0.00758736	0.0168968	1.15508	0.00736041	0.00900078
SLC36A2	16.9723	0.714667	-4.56976	1.15607e-17	4.27724e-17
DGCR5	0.41854	11.014	4.71782	2.96534e-36	9.649e-35
AC100803.2	0.479448	1.33449	1.47685	1.12115e-11	2.69941e-11
AC005487.1	0.180979	0.0648358	-1.48096	1.72993e-19	7.34602e-19
LRRC37A9P	0.00487019	0.0205624	2.07796	1.21958e-14	3.64216e-14
AC008771.1	3.74381	1.15492	-1.69672	2.8567e-38	1.69688e-36
CYCSP40	0.068038	0.393371	2.53148	7.019e-10	1.48239e-09
ARL4AP4	0.0774663	0.248902	1.68393	1.14019e-05	1.75219e-05
UBA52P7	0.0951702	0.321918	1.75811	1.05806e-08	2.05074e-08
IMPDH1P5	0.0397311	0.180377	2.18268	5.05932e-15	1.55396e-14
ZNF29P	0.0470264	0.189852	2.01333	7.78137e-08	1.41096e-07
ADGRA1	0.114009	0.0196231	-2.53852	2.89952e-34	6.0453e-33
AL606534.1	0.058092	0.225938	1.95951	7.37903e-18	2.7659e-17
DYNLL1P4	0.028849	0.148988	2.36861	4.91076e-14	1.40121e-13
AL355877.1	1.90255	0.437115	-2.12185	1.20173e-37	5.95828e-36
AC109583.2	1.34808	0.6212	-1.11778	4.19008e-19	1.72653e-18
AC008040.2	0.0150067	0.0324608	1.11309	0.00913441	0.0110789
HSPE1P11	0.0528281	0.289619	2.45478	0.00146235	0.00189862
AC009065.3	0.0138074	0.0570492	2.04677	1.18683e-06	1.96598e-06
TAS2R43	0.0162862	0.0603295	1.88922	0.00273647	0.003469
IGHV3OR16-8	0.103796	0.492636	2.24677	9.76516e-05	0.000139147
AC092118.2	0.199201	0.56017	1.49164	1.04535e-09	2.18368e-09
RNU6-1005P	0.0942497	0.392754	2.05907	1.37785e-08	2.64667e-08
BIRC5	0.401041	2.17016	2.43598	9.37961e-34	1.78708e-32
ITGAM	1.19622	4.8791	2.02813	1.47054e-30	1.69451e-29
AF131215.2	0.00414969	0.0952802	4.5211	1.7382e-07	3.06769e-07
AL358075.1	0.0406636	0.197088	2.27703	3.37916e-09	6.79692e-09
FXYD5	8.88487	29.4837	1.7305	2.19951e-30	2.4761e-29
PYHIN1	0.172445	1.40515	3.02651	5.03399e-33	8.44874e-32
SLC2A12	3.53975	0.332891	-3.41052	1.11933e-39	1.04657e-37
TMEM110-MUSTN1	0.0344995	0.0744375	1.10946	9.55477e-08	1.7217e-07
AC005532.2	0.0529981	0.448296	3.08044	1.83312e-17	6.69388e-17
AC016257.1	0.227167	0.0916002	-1.31033	4.31127e-19	1.77429e-18
AL035530.1	0.028797	0.143318	2.31523	5.13951e-05	7.4908e-05
CTDSPL	24.5651	10.7144	-1.19706	7.53493e-36	2.23787e-34
HMGN5	5.81792	2.71831	-1.09779	2.14453e-36	7.26693e-35
TRIM40	0.0388754	0.0116745	-1.73549	7.35419e-12	1.79508e-11
ADGRE3	0.0805713	0.192791	1.2587	2.27315e-13	6.19605e-13
AF067845.1	0.0603788	0.0119095	-2.34192	1.64815e-15	5.25018e-15
PLAU	72.7868	15.844	-2.19974	1.84821e-25	1.27047e-24
AC004080.3	0.0259761	0.00766306	-1.7612	3.10013e-10	6.7164e-10
BNIP3P25	0.0153077	0.0897949	2.55237	0.000727321	0.000967568
RF00404	0.167905	0.493308	1.55484	1.13197e-07	2.02802e-07
AC068196.1	0.0175324	0.167226	3.2537	2.90507e-20	1.3067e-19
AC126564.1	0.191085	0.0338813	-2.49565	6.22705e-23	3.44678e-22
ADAM29	0.0025779	0.016608	2.68761	9.14331e-11	2.06122e-10
CSAG1	0.0391049	0.276997	2.82445	3.80643e-20	1.69601e-19
INF2	6.79929	17.0901	1.32971	3.03443e-28	2.68237e-27
ANKRD53	0.331531	0.66352	1.001	1.15477e-11	2.77729e-11
PTTG1	0.751441	3.73755	2.31436	2.22971e-34	4.76017e-33
AL035588.1	0.0294364	0.0896081	1.60602	0.00721016	0.00882416
TRBV27	0.0819465	0.658508	3.00645	6.30994e-17	2.21962e-16
AC060780.2	0.298836	0.825658	1.46619	1.59848e-11	3.80246e-11
RBM44	0.0397264	0.111569	1.48977	6.23872e-14	1.76896e-13
IGLV2-5	0.0831969	0.284356	1.7731	0.00292397	0.00369756
AC112694.1	0.0942337	0.19268	1.03189	1.30327e-06	2.1518e-06
AL162724.1	0.0244563	0.472566	4.27224	2.37017e-28	2.11867e-27
HPCA	0.124252	0.842036	2.76061	4.8599e-31	5.94371e-30
TRPM5	0.0969443	0.0227955	-2.08841	2.00261e-28	1.80449e-27
LCN2	8.59986	3.20851	-1.42241	8.73077e-21	4.08237e-20
CR848007.1	0.0217406	0.154783	2.83178	2.9478e-12	7.40408e-12
AC035139.1	0.0176985	0.143308	3.01742	1.69219e-12	4.32855e-12
AC129507.2	3.99412	1.91742	-1.05871	3.00166e-21	1.45422e-20
AC012409.5	0.0306972	0.127766	2.05732	2.11233e-10	4.63401e-10
AC008063.1	0.0559982	0.114329	1.02973	0.000411605	0.000557904
AL355581.1	0.0273308	0.0760988	1.47735	2.53e-15	7.95309e-15
P4HA3-AS1	0.00150144	0.0112589	2.90665	1.98254e-11	4.68332e-11
LPIN3	3.32783	9.99592	1.58676	1.87533e-23	1.08917e-22
CCND2	4.7961	10.9447	1.1903	1.7425e-19	7.3942e-19
AC093422.1	0.0220799	0.0590107	1.41824	9.925e-05	0.000141338
HEMGN	0.0627248	0.131784	1.07107	0.000284846	0.00039106
RAD1P2	0.0163924	0.0812643	2.30959	1.51e-08	2.88988e-08
RPA4	0.0123729	0.0948596	2.93861	1.93499e-26	1.44345e-25
SLC30A10	0.00922354	0.112602	3.60977	0.0150119	0.0178419
MAGEA12	0.0327957	0.127219	1.95574	4.99705e-10	1.06539e-09
AC008750.5	0.0816671	0.27756	1.76497	1.52982e-13	4.21657e-13
THAP12P3	0.00333815	0.0176995	2.40658	8.35787e-06	1.29883e-05
AC092656.1	0.0653283	0.0320811	-1.02598	7.50294e-19	3.0318e-18
PKD1P6-NPIPP1	0.151197	0.462561	1.61322	2.93577e-25	1.98209e-24
AC131254.1	0.00582637	0.0130306	1.16123	1.27267e-09	2.64252e-09
WTAPP1	0.104547	0.032247	-1.69692	3.79001e-21	1.82361e-20
AC016734.1	0.32782	0.760878	1.21476	8.92516e-13	2.32985e-12
EGLN3	4.10729	79.2394	4.26996	9.17172e-36	2.67677e-34
BMP1	2.15183	7.83727	1.86478	2.28383e-33	4.04598e-32
AC092919.1	0.0690266	0.161656	1.2277	0.0232763	0.0272336
SLC4A10	0.027452	0.0679944	1.3085	6.89305e-09	1.35579e-08
RASSF6	3.22248	7.79379	1.27415	1.76344e-21	8.73045e-21
AL358473.1	0.00766156	0.0363073	2.24455	7.21678e-12	1.76211e-11
LIX1	5.39424	1.57976	-1.77172	1.2295e-20	5.69344e-20
ACTG1P3	0.111939	0.320384	1.51709	9.44411e-22	4.76548e-21
AC127024.1	0.0325403	0.081002	1.31573	1.34789e-05	2.05801e-05
EML2-AS1	0.00191289	0.0216262	3.49896	3.6271e-10	7.81328e-10
AC108676.1	0.076567	0.409667	2.41966	7.04377e-28	5.99397e-27
CDK5R2	0.0139298	0.113604	3.02777	0.000108312	0.000153744
PRELID3A	0.239517	0.742347	1.63197	1.28906e-30	1.49333e-29
RF00561	0.0324527	0.185506	2.51506	1.86454e-16	6.35441e-16
TMEM212	0.00356506	0.00891168	1.32177	0.00223831	0.00285901
SERPINA9	0.00280516	0.0330392	3.55803	3.70089e-08	6.87862e-08
C20orf204	0.0498709	0.22198	2.15416	1.23817e-29	1.27974e-28
GTF2IP14	0.23997	0.497631	1.05222	2.99283e-08	5.60506e-08
RN7SKP78	0.0166078	0.206065	3.63317	1.34044e-11	3.20905e-11
PABPC1L	0.912772	4.34119	2.24976	2.18175e-16	7.40135e-16
KLF2P3	0.011259	0.00264835	-2.08791	6.91809e-21	3.25733e-20
FLRT1	2.2682	0.126037	-4.16963	1.08571e-37	5.45447e-36
C5orf64-AS1	0.0924983	0.0270801	-1.7722	3.74685e-23	2.11254e-22
AC026150.2	0.00514316	0.038313	2.89711	2.01179e-14	5.9044e-14
MS4A6E	0.0106154	0.0587858	2.46931	2.02688e-12	5.15509e-12
BTN2A3P	0.511304	1.0451	1.03139	3.70992e-16	1.23898e-15
HSP90AA2P	0.254468	0.119344	-1.09236	4.83454e-24	2.93334e-23
CASC22	0.0713641	0.0168666	-2.08103	2.74262e-31	3.47345e-30
TCAIM	6.85004	3.30646	-1.05082	2.24335e-36	7.55951e-35
LINC01362	0.00546316	0.0169896	1.63685	0.00291192	0.00368294
AC009120.5	0.0257622	0.0975943	1.92154	2.19764e-08	4.15472e-08
ZNF812P	0.265408	0.801803	1.59504	8.17778e-14	2.29834e-13
AL162390.1	0.0210873	0.107725	2.35291	2.41503e-06	3.90754e-06
RPS2P36	0.0178759	0.0778219	2.12216	1.73085e-10	3.82146e-10
EPN3	5.18864	0.331476	-3.96838	2.55603e-39	2.10414e-37
AP001554.1	0.0275284	0.172279	2.64575	1.10313e-05	1.69704e-05
HORMAD1	0.00723277	0.0772098	3.41616	4.81844e-25	3.19759e-24
GUSBP2	0.137839	0.424303	1.62211	1.20528e-20	5.58725e-20
EHD3	17.394	7.5526	-1.20355	3.3931e-10	7.32649e-10
AC011365.1	0.00599812	0.023227	1.95322	1.96164e-07	3.44958e-07
LINC01543	6.51959	0.0630675	-6.69174	3.20748e-39	2.52383e-37
SNORA68B	0.0711975	0.352328	2.30702	4.22829e-11	9.75342e-11
COL9A3	0.527573	0.203424	-1.37488	9.9232e-21	4.62058e-20
AC073850.1	0.0626469	0.642529	3.35845	3.03794e-19	1.26434e-18
LSAMP	1.25606	0.226113	-2.47379	4.16433e-35	1.03236e-33
AC025811.1	0.417126	0.0873488	-2.25562	4.16329e-34	8.45327e-33
AC124312.6	0.0435189	0.112105	1.36513	0.0277948	0.032281
ALDOA	158.113	333.222	1.07552	2.78881e-32	4.10317e-31
VSIR	7.32633	17.0141	1.21557	4.71593e-29	4.57166e-28
PCK1	149.291	22.3371	-2.74061	3.76073e-19	1.55511e-18
TRBV24-1	0.0998107	0.523539	2.39103	6.28259e-19	2.55367e-18
EDN1	9.96785	34.231	1.77995	4.85983e-18	1.84908e-17
WDR72	25.7875	7.34359	-1.81211	1.36448e-29	1.4031e-28
GLB1L	7.00983	15.9604	1.18705	2.88741e-19	1.20451e-18
BLNK	9.55232	4.28733	-1.15577	2.01092e-29	2.02187e-28
AGAP2	0.173813	1.13906	2.71224	3.03053e-39	2.41597e-37
AC132192.1	0.0478485	0.210776	2.13917	3.42348e-12	8.55984e-12
AC002094.5	0.0435005	0.210461	2.27445	2.93986e-08	5.50943e-08
PRO1804	0.00417708	0.0231232	2.46878	1.90664e-05	2.87648e-05
AC243732.1	0.0635149	0.265729	2.06479	3.85779e-24	2.35954e-23
XAF1	0.609519	2.51246	2.04336	3.11597e-25	2.0986e-24
LPAR5	0.543109	2.48066	2.19141	1.37869e-32	2.15511e-31
RPS15AP38	0.0928327	0.239004	1.36433	2.1607e-09	4.41734e-09
B3GNT8	3.55491	1.36308	-1.38294	1.57181e-24	9.98039e-24
SCIMP	0.484443	1.93995	2.00162	3.1318e-28	2.76281e-27
ACTA2-AS1	0.422264	0.946603	1.16461	1.2239e-09	2.54457e-09
AL158163.1	0.162387	0.537603	1.72711	1.96722e-21	9.69812e-21
NFE2L3	3.72249	9.64407	1.37337	2.67581e-22	1.41196e-21
AC003989.1	0.0153237	0.250206	4.02928	0.00624904	0.00768609
GABRR1	0.0276579	0.0920965	1.73545	3.15788e-11	7.35828e-11
TM6SF1	1.02592	2.09337	1.02892	2.8543e-13	7.71898e-13
TMCO2	0.0138949	0.042188	1.60227	0.00210852	0.0026987
GMDS	6.36093	3.14285	-1.01717	8.0725e-32	1.10455e-30
TLR7	0.653761	2.85306	2.12568	1.30827e-24	8.37372e-24
FOXD4	0.173077	0.381927	1.14188	2.30707e-10	5.04732e-10
KIRREL2	0.380836	0.073966	-2.36424	1.05084e-13	2.9289e-13
TMEM191A	0.305177	0.653621	1.09881	6.41394e-24	3.85371e-23
GOLGA5P1	0.00193085	0.0503724	4.70532	5.46901e-16	1.8034e-15
SIGLEC16	0.149581	0.368353	1.30016	4.12472e-11	9.5254e-11
AC111000.5	0.102159	0.651808	2.67362	2.64813e-23	1.51392e-22
RPL17P11	0.0157939	0.175425	3.47342	4.87282e-08	8.9715e-08
AC017002.3	0.0679847	0.342852	2.33431	4.15624e-28	3.6327e-27
C6orf223	1.30064	15.0341	3.53094	1.70517e-30	1.9449e-29
AC011816.2	0.0234149	0.0941414	2.0074	1.06127e-12	2.75493e-12
LINC01160	0.0868347	0.226275	1.38174	1.32513e-11	3.17313e-11
OSCAR	0.427156	2.53718	2.57039	5.36253e-36	1.64592e-34
RPL18P13	0.0315687	0.0678618	1.1041	1.74749e-06	2.85567e-06
AL390115.1	0.00559816	0.15428	4.78446	6.91489e-16	2.26391e-15
DLGAP3	0.438955	0.144682	-1.60119	2.16847e-31	2.77649e-30
LDHD	27.3805	5.64484	-2.27814	1.42785e-31	1.87659e-30
KIF15	0.176386	0.412722	1.22643	1.61324e-23	9.39655e-23
AC036108.3	0.124982	0.278068	1.15371	4.21018e-18	1.60917e-17
HMGB1P21	0.00898722	0.0445985	2.31105	3.43389e-06	5.4968e-06
RF00568	0.0261163	0.110516	2.08123	0.000389215	0.000528549
KIR2DL1	0.0239537	0.128833	2.42718	5.44196e-27	4.26653e-26
RPS19	72.3116	194.81	1.42977	2.35671e-35	6.16531e-34
AC093525.2	0.0283816	0.0703359	1.30931	1.23927e-08	2.38788e-08
AC004492.1	0.445941	0.918409	1.04228	4.22798e-12	1.049e-11
CYP17A1	13.6074	3.80381	-1.83887	2.60613e-32	3.8739e-31
CYP4F3	5.65536	1.22502	-2.20682	3.06118e-11	7.13734e-11
AC105429.1	0.036551	0.154122	2.07609	1.39745e-12	3.59476e-12
SRSF10P1	0.00861855	0.053565	2.63577	8.43713e-05	0.000120774
KIR2DS4	0.0285928	0.208915	2.8692	3.47867e-21	1.6778e-20
SNAP25	0.645311	2.60608	2.01381	2.11684e-19	8.93764e-19
LINC00347	0.00176896	0.00774869	2.13106	0.0001187	0.000167962
GABPB1-AS1	0.459668	1.1762	1.35547	2.54758e-09	5.17789e-09
AL355864.2	0.0577978	0.16863	1.54478	3.83288e-07	6.58798e-07
AC079336.7	0.0136424	0.0396932	1.54079	1.60876e-05	2.44058e-05
ALOX15B	0.0781002	1.51129	4.27431	2.52011e-34	5.32015e-33
SEMA3B-AS1	6.09515	0.821448	-2.89142	1.08272e-36	4.05439e-35
MCUR1P1	0.0297618	0.121934	2.03457	0.0101143	0.0122165
AC127496.5	0.0896951	0.233195	1.37843	6.43285e-17	2.26049e-16
TNFSF13B	1.00547	5.70177	2.50353	1.5655e-31	2.04773e-30
IGHV3-48	1.24587	9.32235	2.90354	1.9074e-06	3.10977e-06
AC084026.2	0.0292542	0.180751	2.62729	1.76351e-17	6.44516e-17
FRMD7	1.40255	0.107764	-3.7021	1.0574e-43	2.35535e-41
KRT18P23	0.0117344	0.0252598	1.1061	8.45322e-05	0.000120998
VAX2	0.143273	0.331032	1.2082	8.88916e-05	0.000127023
AC016737.2	0.131868	0.315227	1.25729	3.57387e-07	6.15607e-07
DLEU7-AS1	0.0132106	0.196716	3.89634	5.8363e-33	9.65618e-32
AC090953.1	0.0086499	0.090393	3.38546	0.00383997	0.00480634
AC116914.2	0.23694	1.3745	2.53632	1.69168e-22	9.03843e-22
CLCA3P	0.0389833	0.00842178	-2.21066	7.68202e-07	1.29045e-06
OR10Q1	0.00175283	0.111614	5.99268	3.12529e-23	1.77398e-22
UBE2CP1	0.0141431	0.108419	2.93846	1.65724e-06	2.71346e-06
ECI2	30.0157	14.5682	-1.0429	2.67777e-30	2.98786e-29
IGKV1D-43	0.0951528	0.647564	2.76671	0.00965335	0.011684
PRIMA1	1.30618	10.5358	3.01188	4.16337e-07	7.13542e-07
KLHL13	7.60191	1.6729	-2.18401	5.16001e-40	5.4089e-38
TLR10	0.142758	0.527869	1.88661	3.06287e-20	1.37543e-19
MYC	12.3972	35.5353	1.51924	3.09254e-23	1.75638e-22
AL157871.3	0.114067	0.399965	1.81	3.28057e-07	5.66406e-07
QTRT1	5.34529	12.2114	1.19188	1.32801e-26	1.00627e-25
MARK2P8	0.0122699	0.140499	3.51737	2.32219e-11	5.46184e-11
RNU6-856P	0.195576	0.438957	1.16635	0.000968959	0.00127741
NPNT	36.503	9.27089	-1.97724	1.13918e-30	1.32731e-29
AC016575.1	0.0239502	0.0918615	1.93942	1.47452e-07	2.61545e-07
GBP6	0.0267127	0.0931253	1.80165	2.18023e-14	6.3833e-14
AP002884.1	0.432109	2.44663	2.50133	2.13171e-33	3.78979e-32
GRAMD1C	6.26816	2.42079	-1.37257	4.54199e-33	7.68687e-32
BNIP3P24	0.0176873	0.0701594	1.98792	4.18066e-06	6.64265e-06
AC034213.1	0.0785004	0.255476	1.70242	0.00128209	0.0016721
PA2G4P6	0.0665769	0.175542	1.39872	0.0419488	0.0479727
CD300A	1.12198	8.98039	3.00073	3.94742e-38	2.26055e-36
S1PR4	0.727897	2.58688	1.82941	2.23319e-29	2.23791e-28
U52111.1	0.035439	0.178923	2.33593	1.14602e-21	5.73939e-21
PCDHB10	0.623859	2.0637	1.72594	9.68152e-29	9.05502e-28
RNU6-407P	0.0738673	0.456754	2.62841	1.50117e-09	3.10336e-09
LINC00944	0.0765803	1.14818	3.90623	2.4644e-32	3.68674e-31
SNORD94	0.613891	9.94725	4.01825	2.81363e-19	1.17437e-18
AC006148.2	0.0158917	0.322357	4.34231	8.01801e-19	3.22959e-18
AC027575.1	0.0052323	0.0292433	2.48259	7.68402e-05	0.000110495
AC243654.3	0.0415648	0.0839528	1.01422	0.000307004	0.000420451
AC011411.1	0.037639	0.33706	3.16271	1.11732e-27	9.32947e-27
TRBV12-5	0.025824	0.185474	2.84444	1.04889e-10	2.35355e-10
CALML3-AS1	0.201765	0.0456707	-2.14333	7.37766e-14	2.0808e-13
AATK	0.349075	0.939531	1.4284	3.54076e-23	2.00082e-22
SMIM3	14.5062	31.3181	1.11033	3.39672e-05	5.0161e-05
SYT5	0.0139794	0.072762	2.37988	1.93211e-09	3.96365e-09
IGHV3-7	0.800939	2.44889	1.61236	0.00216893	0.00277297
AIF1L	235.49	25.1439	-3.22739	1.85128e-40	2.2433e-38
AC016949.1	0.0900291	0.343306	1.93103	3.61089e-17	1.29255e-16
TPBGL	0.118207	0.584707	2.3064	1.2644e-13	3.50608e-13
HELLPAR	0.00221709	0.00910496	2.03798	1.65965e-09	3.42094e-09
AC016822.1	0.0674731	0.0151666	-2.15342	4.6315e-29	4.49413e-28
PCCA	19.6794	7.33179	-1.42445	1.56628e-32	2.42582e-31
AC005746.2	0.823586	0.363348	-1.18057	5.61324e-23	3.11842e-22
FAM216B	0.0172192	0.00605828	-1.50704	8.19456e-06	1.27443e-05
PPM1AP1	0.114277	0.0478289	-1.25658	6.62557e-20	2.9065e-19
SFTA2	2.89526	0.515823	-2.48875	1.45102e-33	2.66406e-32
AC114803.1	0.0885627	2.62832	4.8913	3.58639e-37	1.55877e-35
DNAH1	0.413579	1.12077	1.43826	2.28755e-16	7.75071e-16
ADORA2A	0.104149	0.286873	1.46177	2.02353e-22	1.07376e-21
RNU6-387P	0.169787	0.510991	1.58957	8.43437e-08	1.52544e-07
LINC01531	0.00953006	0.0358661	1.91206	1.47764e-09	3.05699e-09
AC121251.1	0.023019	0.198169	3.10583	1.46218e-09	3.02592e-09
DMBX1	0.0100886	0.0789716	2.96861	4.70266e-10	1.00439e-09
KIAA1324	0.12775	0.45482	1.83197	3.02737e-17	1.09141e-16
GAS5	14.8731	48.2933	1.69912	7.95499e-34	1.5379e-32
EIF4EP1	0.108532	0.417805	1.94471	7.53109e-14	2.12309e-13
GZMH	0.977968	7.90279	3.0145	5.56184e-35	1.3447e-33
FOXI1	20.6867	7.52219	-1.45948	6.30094e-37	2.53158e-35
AC139100.1	0.207474	0.417211	1.00785	2.78189e-08	5.22058e-08
PRR15	14.438	0.873985	-4.04612	1.31375e-40	1.64458e-38
TEKT3	0.0662861	0.136198	1.03893	7.30629e-11	1.65659e-10
AC006141.1	0.00544401	0.044651	3.03595	3.44049e-07	5.93137e-07
AC005391.1	0.0579537	0.176468	1.60643	0.0119545	0.0143363
AC092821.1	0.0173855	0.0561711	1.69194	4.75701e-17	1.68983e-16
AC079336.2	0.024074	0.0715342	1.57116	1.01325e-07	1.82256e-07
AC023490.3	0.166795	0.0467554	-1.83487	5.03651e-14	1.43534e-13
AC025031.5	0.0101828	0.0673888	2.72638	1.17856e-10	2.63415e-10
NCAM2	0.181523	0.0679815	-1.41694	1.76193e-25	1.21447e-24
TUBG1P	0.0298174	0.0826063	1.4701	5.2577e-05	7.65496e-05
AC010285.1	0.0316062	0.116943	1.88753	2.20671e-10	4.83511e-10
LENG8	7.99918	24.4766	1.61348	1.01223e-16	3.51497e-16
AC006960.3	0.027879	0.0594137	1.09162	0.0237357	0.0277497
PHYHD1	13.3434	2.78141	-2.26224	6.44039e-37	2.57395e-35
CFAP73	0.475467	0.172819	-1.46008	1.56304e-10	3.46339e-10
AC134407.1	0.0299988	0.14707	2.29353	7.69385e-12	1.87426e-11
ST6GALNAC3	3.57563	1.62371	-1.13891	1.72406e-12	4.40674e-12
AC127024.3	0.0251856	0.106731	2.08331	1.21538e-06	2.01085e-06
PLCZ1	0.0829221	0.029499	-1.49109	1.98467e-33	3.55971e-32
CPT1B	0.184735	0.680382	1.88088	2.94404e-10	6.38783e-10
FETUB	0.182414	0.0817418	-1.15807	9.37404e-31	1.10454e-29
TTC34	0.153962	0.40978	1.41228	9.10953e-14	2.54956e-13
DUXAP8	0.0366792	0.250958	2.77441	1.60059e-27	1.31798e-26
NAP1L2	7.83094	1.67452	-2.22544	1.56751e-37	7.51361e-36
SLC29A4	1.87321	8.37583	2.16072	1.49217e-27	1.23306e-26
AC027373.1	0.04278	0.209999	2.29538	6.24719e-22	3.19791e-21
KRT8P33	0.213987	0.470296	1.13604	1.96722e-21	9.69812e-21
AL845331.2	0.444974	0.136574	-1.70404	1.72898e-09	3.56021e-09
DAZL	0.0333743	0.00994489	-1.74671	4.55563e-09	9.07174e-09
DNM1P33	0.0149267	0.102766	2.78339	3.15439e-11	7.3507e-11
AP003717.1	0.0185909	0.610402	5.03709	3.04071e-26	2.23635e-25
GCNT4	3.42783	1.12981	-1.60121	1.27848e-30	1.48222e-29
ZBTB40-IT1	0.11062	0.36896	1.73785	8.30196e-13	2.17147e-12
AP003497.2	0.00269229	0.0405696	3.91349	2.71054e-12	6.82854e-12
AC007342.5	0.902257	0.155844	-2.53344	3.75776e-36	1.19202e-34
AC138207.6	0.0588701	0.241793	2.03816	1.79136e-30	2.04013e-29
HOXB9	24.1576	2.37451	-3.34678	5.56936e-37	2.28306e-35
AC010201.1	0.285731	0.685727	1.26298	4.86654e-07	8.29919e-07
AC055720.1	0.00629285	0.0416545	2.72669	4.8092e-09	9.55531e-09
AC105129.3	0.0274803	0.09597	1.80418	0.00127432	0.0016624
LMO3	1.4891	0.145339	-3.35695	8.47829e-38	4.39045e-36
NUTF2P7	0.0206697	0.0429401	1.05481	0.00503455	0.00624122
F2RL3	1.86698	9.90305	2.40716	4.79899e-22	2.47583e-21
SCGB1B2P	0.423333	1.03587	1.29097	4.09937e-16	1.36378e-15
TMPRSS11F	0.00255276	0.0222582	3.12421	8.4861e-08	1.53434e-07
AL359092.1	0.0474166	0.272668	2.52368	6.15492e-05	8.91755e-05
LINC00884	0.441169	0.889932	1.01236	9.6451e-13	2.51475e-12
PCDHB17P	0.0626163	0.16298	1.38008	0.00036374	0.000495175
TOLLIP-AS1	2.17556	1.05529	-1.04375	6.66016e-16	2.18311e-15
IGHV3OR16-15	0.0360796	0.142728	1.98401	0.00304445	0.00384462
ISG20	0.416551	2.12556	2.35128	2.86056e-36	9.3482e-35
SLC6A7	0.00523573	0.0214108	2.03188	3.70327e-11	8.58419e-11
SCARNA6	0.146266	18.8164	7.00726	2.79798e-19	1.168e-18
IGKV1D-27	0.109541	0.4261	1.95972	0.00469961	0.00583819
PGF	1.89538	29.0936	3.94014	1.71154e-35	4.65433e-34
C1QTNF7	1.87874	0.636099	-1.56244	3.56584e-30	3.93241e-29
SALRNA1	0.00230432	0.0290167	3.65447	2.32891e-12	5.89667e-12
AP001893.1	0.142671	0.373387	1.38798	1.54982e-09	3.19955e-09
RF01909	0.00993694	0.178166	4.16428	9.61233e-14	2.68656e-13
LINC02575	0.061199	0.139223	1.18582	0.00653253	0.00802305
ADAMDEC1	0.134989	2.66569	4.30359	7.60619e-32	1.04547e-30
CHODL	1.62467	0.51138	-1.66767	4.22205e-27	3.34386e-26
SNX10	13.966	32.8779	1.2352	1.46539e-25	1.01817e-24
MTND4P14	0.00901346	0.0406531	2.17321	2.20149e-05	3.30223e-05
AC134775.1	0.0546953	0.164033	1.5845	2.15662e-06	3.50141e-06
CEBPB	9.48024	24.1428	1.3486	2.00802e-18	7.86439e-18
LINC00511	0.158663	0.411296	1.37421	1.0212e-07	1.8362e-07
RNU6-595P	0.160493	0.488815	1.60678	4.84516e-06	7.66151e-06
PRDM1	1.25364	6.25337	2.31851	1.99534e-36	6.83788e-35
AP000346.2	0.401758	1.07601	1.42129	2.88558e-08	5.41106e-08
AGAP11	0.0397215	0.187049	2.23543	4.46207e-16	1.48006e-15
F10-AS1	0.2324	0.107306	-1.11488	1.64903e-27	1.35675e-26
EDN3	0.241428	0.0859322	-1.49032	1.34342e-12	3.46155e-12
AC091057.1	0.0793066	0.297423	1.907	4.38884e-33	7.44015e-32
FXYD4	287.306	2.83004	-6.66562	1.73203e-41	2.74713e-39
BTN1A1	0.0205339	0.0477748	1.21824	3.85141e-09	7.70995e-09
AC080112.3	0.108886	0.452155	2.054	6.27607e-24	3.77691e-23
FANCD2OS	0.00417107	0.0201029	2.26892	4.28238e-06	6.79822e-06
DRICH1	0.177231	0.388125	1.13089	0.000669908	0.000893584
FAM156B	0.00163258	0.00449891	1.46242	9.83477e-06	1.51945e-05
MIR4292	0.837193	2.56069	1.6129	5.44287e-13	1.44409e-12
AC013474.1	0.0326325	0.0968304	1.56915	1.64907e-09	3.40005e-09
EXTL1	0.184971	0.0851948	-1.11846	6.99391e-13	1.83918e-12
RPL17P43	0.0466717	0.105152	1.17185	7.24971e-09	1.42317e-08
RPL7AP34	0.0472282	0.100195	1.08509	4.45401e-07	7.61454e-07
UBE2L4	0.0843546	0.223488	1.40566	3.28617e-05	4.85829e-05
GUCY2D	0.0497106	0.140481	1.49874	0.00904188	0.0109728
AL391056.1	0.074862	0.314505	2.07078	1.5886e-10	3.51817e-10
LKAAEAR1	0.0169136	0.0526053	1.63702	0.000100024	0.000142404
RN7SL674P	0.0578581	1.30092	4.49087	0.0304496	0.0352628
KLK14	0.0442855	0.185001	2.06263	6.49809e-13	1.71251e-12
AC079610.3	0.228189	0.0922502	-1.3066	5.64017e-12	1.38744e-11
POU2F3	0.385981	0.0879706	-2.13343	3.749e-24	2.29533e-23
ANXA8L1	0.0121865	0.0421158	1.78908	1.25826e-10	2.80732e-10
POU2F2	0.37479	1.43495	1.93685	6.11586e-28	5.24261e-27
GAPDHP2	0.0756263	0.228778	1.59699	6.64995e-24	3.98463e-23
GPT2	7.45081	3.42057	-1.12316	2.92844e-18	1.1317e-17
LINC01300	0.0142302	0.0546637	1.94163	2.98542e-05	4.42683e-05
SERPINA5	93.1567	2.96106	-4.97548	5.71127e-42	1.0001e-39
SMIM21	0.00783793	0.00381335	-1.03941	8.89635e-14	2.49266e-13
RASD1	123.42	20.7085	-2.57529	7.31283e-37	2.88082e-35
AL512361.1	0.0711482	0.0332921	-1.09565	1.59481e-07	2.82385e-07
HIST1H2BF	0.0872926	0.700055	3.00354	4.53121e-08	8.36646e-08
AL355001.1	0.0676837	0.161689	1.25634	0.00226349	0.0028902
AC026310.3	0.00850271	0.0353708	2.05657	5.9515e-11	1.35897e-10
FAM106A	0.0423681	0.152469	1.84747	0.00033831	0.000461614
PDLIM7	4.96367	9.94659	1.0028	4.23655e-18	1.61844e-17
GDF3	2.17353	0.470366	-2.20818	1.57732e-06	2.58567e-06
GSG1L2	0.00460175	7.75823	10.7193	9.3814e-19	3.76374e-18
AC132825.4	0.00831069	0.00363036	-1.19486	6.65082e-14	1.88264e-13
AP001107.4	0.200963	0.762356	1.92353	5.61598e-13	1.48833e-12
CSMD2	0.0795564	0.159261	1.00134	2.01963e-12	5.13708e-12
PYDC1	0.0334325	0.211552	2.66169	0.000210475	0.000292014
AL355102.2	0.156571	0.0634647	-1.30279	2.26537e-23	1.30445e-22
PPIEL	0.417853	1.08903	1.38198	3.65686e-13	9.81671e-13
MRLN	0.631246	0.0324992	-4.27973	3.91081e-15	1.21139e-14
CBX1P2	0.0338332	0.0941078	1.47588	0.00415655	0.00518931
PNPLA1	1.71877	0.322537	-2.41384	7.73165e-11	1.75054e-10
RERGL	5.76168	1.99262	-1.53182	5.35796e-25	3.53797e-24
KLRC2	0.0169712	0.0952828	2.48912	6.83046e-20	2.99366e-19
AC011944.2	0.024799	0.13733	2.46929	8.67102e-06	1.3459e-05
TRIM9	0.27362	2.00229	2.87141	1.04976e-33	1.98387e-32
AC138969.1	0.0690354	0.247351	1.84115	1.67413e-09	3.45008e-09
LINC02332	0.66096	0.0822169	-3.00706	7.70459e-37	3.02727e-35
LINC02313	0.166041	0.547807	1.72212	6.21277e-13	1.63989e-12
AL031599.1	0.00938268	0.034998	1.8992	6.62572e-06	1.0372e-05
RN7SL246P	0.0300323	0.136338	2.1826	0.00544424	0.00673175
TRPC7-AS1	1.77928	0.49954	-1.83262	4.70763e-10	1.00538e-09
AC140125.2	0.0148199	0.111504	2.91148	3.72265e-18	1.42788e-17
TMPRSS11D	0.00914665	0.0756961	3.0489	3.46219e-08	6.45438e-08
NKX2-2	0.00808081	0.0582861	2.85058	7.89383e-05	0.000113334
PDCD1	0.257015	2.66605	3.37478	3.8585e-26	2.81525e-25
CNGA3	0.0412586	0.01389	-1.57065	3.98075e-22	2.06955e-21
AC080013.2	0.0218749	0.11503	2.39466	4.22792e-06	6.71387e-06
ACSM5	5.29403	10.8299	1.03258	4.06581e-11	9.39438e-11
CYP2D6	0.186868	0.527323	1.49667	1.65473e-06	2.7095e-06
AC117498.3	0.0346511	0.118437	1.77315	3.57536e-08	6.65716e-08
GAPDHP63	0.156716	0.459137	1.55077	6.94202e-25	4.54707e-24
RN7SL34P	0.086727	0.253937	1.54992	2.05747e-08	3.90092e-08
RPS3AP37	0.0293931	0.0590275	1.00591	0.00160817	0.0020809
RN7SKP150	0.130307	0.532791	2.03165	5.64674e-15	1.72755e-14
AC058791.1	0.0412563	0.429343	3.37945	0.000454747	0.000614206
ARC	4.00973	0.939595	-2.09339	2.27535e-10	4.98046e-10
CMTM2	0.162	0.368444	1.18546	1.30584e-11	3.1287e-11
AC010457.1	0.0824433	0.452768	2.4573	1.9418e-15	6.1558e-15
POU5F1P4	0.00931162	0.0769227	3.0463	1.04974e-12	2.72617e-12
IL27	0.0301075	0.163075	2.43734	8.25059e-26	5.86034e-25
TBX3	6.35042	1.79001	-1.82688	3.36347e-33	5.78937e-32
AL590762.1	0.0598792	0.408805	2.77129	9.71412e-22	4.89406e-21
AC087289.3	0.00651449	0.0141879	1.12293	0.00199962	0.00256441
TRAV25	0.0717335	0.478807	2.73872	1.33722e-16	4.60442e-16
AL021707.8	0.398046	1.50274	1.91659	1.98031e-16	6.73683e-16
DKFZP434K028	0.0227054	0.0666038	1.55257	9.04925e-11	2.04032e-10
AC006566.1	0.174339	0.510536	1.55012	3.98005e-16	1.3254e-15
GARS-DT	0.361001	1.1719	1.69877	2.31696e-24	1.44722e-23
ARL10	0.876762	2.24257	1.3549	2.9211e-21	1.41678e-20
TNS4	1.06375	0.205529	-2.37175	2.47638e-34	5.23513e-33
AC135983.2	0.36252	0.993358	1.45425	6.32245e-21	2.98616e-20
RPS11P5	0.959457	1.93488	1.01196	2.29198e-18	8.93722e-18
IGHV1OR15-9	0.218251	0.881339	2.01371	0.000182888	0.000255094
EIPR1-IT1	0.33933	0.0688358	-2.30146	3.03546e-19	1.26366e-18
RPSAP16	0.0148203	0.0648215	2.1289	3.90193e-08	7.24251e-08
AC009041.1	0.0094576	0.0278828	1.55983	2.73113e-07	4.74245e-07
CTSS	10.8467	41.5315	1.93696	2.9365e-29	2.90809e-28
RPS15AP6	0.0268062	0.229122	3.09548	4.90707e-12	1.21291e-11
LINC00845	0.576644	0.0695669	-3.05121	2.12825e-16	7.22471e-16
WNK4	19.535	1.15311	-4.08246	1.26458e-40	1.59621e-38
P4HB	77.1551	201.315	1.38362	1.51107e-35	4.14266e-34
CYGB	3.98471	16.164	2.02024	2.68775e-29	2.67047e-28
AL606760.1	1.25572	0.370449	-1.76116	6.58435e-39	4.64956e-37
ZNF101P2	0.00573932	0.0369865	2.68805	1.53459e-10	3.40205e-10
AC130650.2	0.128327	0.276842	1.10923	1.01154e-08	1.96407e-08
AC092338.1	0.111578	0.428301	1.94057	1.49199e-13	4.11531e-13
AL118556.1	0.317884	0.156654	-1.02092	1.43003e-19	6.11191e-19
TSPEAR-AS1	0.0306072	0.128075	2.06505	2.56469e-05	3.82732e-05
CYP51A1-AS1	0.160662	0.057646	-1.47874	1.20497e-20	5.58669e-20
AC009088.1	0.0812157	0.214145	1.39876	5.56522e-10	1.18327e-09
TRAF3IP2	3.32218	6.94196	1.06321	6.09308e-29	5.83203e-28
CTF1	7.68491	3.3783	-1.18573	1.25872e-26	9.56161e-26
AC079336.5	0.0310685	0.135043	2.11989	8.39092e-18	3.13279e-17
SNHG22	0.226259	0.79085	1.80543	2.57398e-14	7.50421e-14
AC007161.1	0.0119711	0.0686103	2.51886	0.0026148	0.00332074
SLC4A1	48.752	4.20631	-3.53483	5.81431e-38	3.17367e-36
RF01225	0.0248006	0.120305	2.27824	3.05106e-09	6.16027e-09
NCF1	0.251277	1.25201	2.3169	1.33536e-31	1.76267e-30
GRK7	0.0125425	0.0349834	1.47985	9.10352e-12	2.2059e-11
MTCO3P43	0.0197835	0.0873341	2.14225	1.99112e-09	4.08195e-09
ZNRF3	0.128581	0.0541223	-1.24839	9.04553e-27	6.95319e-26
NMU	0.13328	0.995021	2.90027	1.85914e-09	3.81759e-09
AC007598.3	0.0203826	0.158883	2.96255	3.19623e-17	1.14996e-16
CLMP	2.753	1.30419	-1.07785	1.42791e-23	8.36051e-23
TMCC2	1.49049	0.710379	-1.06913	9.39056e-19	3.76642e-18
CLEC18A	0.509954	2.31722	2.18395	3.992e-14	1.14662e-13
RN7SKP239	0.116488	0.35291	1.59912	8.87094e-09	1.73099e-08
AC098936.1	0.00374161	0.0101159	1.43489	0.000196418	0.0002732
SNHG17	1.62133	3.35346	1.04847	5.02536e-21	2.3918e-20
VMP1	13.1045	32.4971	1.31025	9.60491e-25	6.20937e-24
AKR1C8P	0.0334795	0.11029	1.71995	8.72852e-05	0.000124833
LIN52	5.39875	2.5887	-1.0604	1.3146e-33	2.42536e-32
AL157395.1	0.220132	0.610593	1.47184	3.75377e-17	1.34274e-16
AC000036.1	0.0065118	0.0424524	2.70472	7.43412e-16	2.42813e-15
DNER	9.59379	1.54221	-2.6371	1.49492e-36	5.3531e-35
CD200R1	0.227561	1.14409	2.32987	1.09125e-22	5.91807e-22
AL080317.1	1.51287	10.9862	2.86034	1.86648e-30	2.12169e-29
AL121890.5	0.1058	0.233857	1.14429	1.51056e-06	2.48067e-06
AC110749.1	0.0870585	0.389476	2.16148	6.85481e-10	1.44892e-09
AL590483.3	0.0141029	0.0529003	1.90728	0.00464017	0.00576694
AC024267.5	0.0272985	0.115049	2.07536	1.3003e-08	2.50231e-08
GPRIN1	0.307153	1.36955	2.15667	2.43707e-31	3.10596e-30
AC099668.1	0.0320093	0.0724273	1.17804	0.00115866	0.00151701
MEI1	0.208586	0.542858	1.37993	8.83324e-13	2.30685e-12
FAM90A20P	0.0189391	0.0408287	1.10821	0.00425355	0.00530407
AFG3L1P	0.546364	1.14819	1.07143	5.51411e-12	1.35753e-11
PDZRN3	3.8383	1.74225	-1.13952	3.00342e-26	2.20946e-25
CYP2J2	1.43727	52.2107	5.18294	1.1677e-30	1.35846e-29
ADAM8	0.588298	2.56806	2.12606	8.43525e-28	7.12796e-27
AL606489.2	0.0163591	0.11705	2.83896	3.21332e-10	6.95169e-10
EMP3	12.275	39.1258	1.6724	3.41671e-32	4.95243e-31
LCA10	0.035027	0.0140725	-1.31559	3.80106e-19	1.57157e-18
AL360181.1	0.225065	0.599871	1.41431	1.0545e-06	1.75503e-06
AC015688.4	0.00835723	0.0334106	1.99921	4.24332e-10	9.09488e-10
INO80B	1.11841	2.38	1.08951	1.72899e-24	1.09234e-23
MIR140	0.806919	5.59412	2.79342	3.59862e-19	1.4895e-18
RNU6-476P	0.154216	0.405244	1.39384	1.40685e-06	2.316e-06
IGHV2-70D	0.404169	3.13287	2.95446	1.67341e-07	2.95748e-07
PPIAP45	0.0396502	0.46826	3.56191	1.16746e-13	3.24528e-13
LINC01095	0.00925491	0.00309349	-1.58099	4.55688e-11	1.04842e-10
AC004832.6	0.021249	0.214427	3.33502	1.62842e-26	1.22349e-25
AC008592.5	0.0726745	0.157244	1.11348	0.000688609	0.000917721
VWA1	13.8907	34.4411	1.31001	8.93852e-22	4.5221e-21
HIST1H3H	0.456987	2.77209	2.60075	5.63713e-21	2.67247e-20
AP000654.2	0.0220654	0.0782774	1.82681	1.49699e-06	2.45879e-06
ZIC4	0.00413298	0.0171314	2.05139	2.63679e-06	4.25657e-06
AC007000.1	0.246233	0.509848	1.05004	4.58299e-11	1.05419e-10
AL109933.4	0.55771	0.0781293	-2.83558	2.0989e-13	5.73707e-13
HP	0.154782	22.0718	7.15582	0.000889275	0.00117564
IGKV1D-42	0.118196	0.339532	1.52237	0.0244741	0.0285798
STRC	0.00280839	0.020009	2.83283	1.76952e-13	4.85516e-13
AL606534.4	0.0569947	0.124644	1.12892	0.0356655	0.0410536
GPSM3	4.88391	18.6821	1.93555	2.53012e-35	6.59049e-34
AL031600.1	0.195918	0.820076	2.06551	1.03574e-12	2.69167e-12
AL133264.2	0.0295201	0.135212	2.19546	1.97617e-19	8.36236e-19
SCIN	23.368	5.54421	-2.07548	2.3944e-32	3.58379e-31
RF00494	0.0218613	0.114608	2.39025	9.56064e-05	0.000136316
COL9A2	6.87699	1.5012	-2.19566	6.29268e-34	1.23385e-32
RNU6-1048P	0.287291	0.902976	1.65217	3.70366e-12	9.23294e-12
RF01210	0.0168178	0.116021	2.78632	8.51685e-29	8.0177e-28
AL078603.1	0.0799169	0.0361434	-1.14477	6.72412e-37	2.6758e-35
AC131649.2	0.031877	0.102127	1.67978	5.77287e-10	1.22589e-09
IL18BP	2.91675	8.3549	1.51826	1.22689e-30	1.42568e-29
AC008805.1	0.0238865	0.126153	2.40091	1.24759e-08	2.40332e-08
SCD5	30.3037	9.37961	-1.69189	2.97651e-31	3.74929e-30
SNORD12C	0.0674106	0.317382	2.23517	3.86534e-10	8.30707e-10
IL5RA	0.139698	0.0478035	-1.54712	3.68484e-22	1.92099e-21
PGPEP1L	0.222125	0.0981655	-1.17808	5.5577e-29	5.34492e-28
CATSPERZ	0.0126158	0.0588958	2.22293	2.48719e-07	4.33501e-07
LINC01874	6.19898	0.912968	-2.76339	1.83469e-22	9.77832e-22
SERPINB7	0.20858	0.0848071	-1.29834	1.62652e-11	3.86795e-11
NACA4P	0.0824799	0.172836	1.06729	6.11173e-17	2.15239e-16
U62317.4	0.0562634	0.352409	2.64698	7.80058e-20	3.40604e-19
AC131888.1	0.050554	0.147572	1.54553	7.36095e-17	2.57705e-16
ZMYND12	4.20812	1.68195	-1.32304	7.66444e-31	9.13761e-30
PTP4A3	5.70108	20.8783	1.87269	2.77438e-34	5.80435e-33
PAK5	0.177201	0.0683316	-1.37476	6.4153e-40	6.47817e-38
AC087783.2	0.0659607	0.025358	-1.37917	5.84402e-12	1.43654e-11
AC093732.2	0.00567003	0.120906	4.41439	2.15595e-17	7.8472e-17
SYT7	6.77272	0.571535	-3.56682	6.20144e-38	3.35476e-36
CD248	8.72615	29.9107	1.77725	1.82235e-23	1.05881e-22
ENTPD3-AS1	2.16655	0.990115	-1.12973	5.77324e-33	9.55709e-32
RN7SL213P	0.015289	0.0769763	2.33192	3.3328e-07	5.74965e-07
AC051618.1	0.335167	0.0216553	-3.95209	1.05785e-42	2.08095e-40
LINC02273	0.0857019	0.279799	1.70699	5.22104e-15	1.60233e-14
PSMB10	7.36174	18.9329	1.36278	4.98348e-30	5.38408e-29
AL645933.1	0.0125998	0.0516315	2.03485	8.51452e-09	1.66423e-08
KRT25	0.00515016	0.185173	5.16811	2.62546e-09	5.33153e-09
AC098859.1	0.0350383	0.0899101	1.35955	2.95894e-11	6.90587e-11
AP003469.1	0.00480481	0.0444975	3.21117	7.00336e-10	1.47939e-09
HNRNPA1P68	0.0101037	0.0688064	2.76766	2.67985e-09	5.43686e-09
AC015813.1	0.572768	1.86072	1.69984	2.02003e-16	6.86502e-16
TEN1-CDK3	0.108264	0.451366	2.05975	7.41223e-24	4.42543e-23
AL161785.2	0.00942897	0.0284681	1.59417	6.31585e-07	1.068e-06
SNORA3B	0.100527	0.603037	2.58467	4.93759e-13	1.31348e-12
THBS2	8.58689	22.5993	1.39607	7.08662e-07	1.19387e-06
ETS1	20.1191	45.9059	1.19011	3.36924e-21	1.62684e-20
IL13	0.0068014	0.0235026	1.78891	2.00721e-09	4.11383e-09
GZMM	0.599017	2.54045	2.08441	2.71668e-28	2.41347e-27
RNU1-129P	0.0357402	0.130813	1.87188	4.22702e-06	6.7128e-06
AC011498.6	0.140206	0.65071	2.21447	1.50642e-22	8.07995e-22
AC104966.1	0.0677751	0.703967	3.37668	6.34986e-24	3.81975e-23
AL353572.1	0.142278	0.300595	1.07911	0.00356501	0.0044768
ARHGAP15	0.680642	2.1278	1.6444	4.04944e-29	3.95085e-28
TPT1P3	0.0168274	0.0810167	2.26741	1.27224e-07	2.26981e-07
RPS20P2	0.0352634	0.178639	2.3408	1.30445e-11	3.12586e-11
AL670729.3	0.0198047	0.0580087	1.55043	0.000465663	0.000628477
AC092162.3	0.270544	0.864878	1.67663	1.13383e-19	4.88804e-19
AL121890.3	0.0113802	0.048165	2.08146	1.15473e-05	1.77373e-05
PLK2	5.41839	25.3904	2.22835	2.44189e-35	6.37712e-34
SEMA6A	2.83186	10.9587	1.95225	2.561e-29	2.55207e-28
AL096677.1	0.0264604	0.0564186	1.09234	1.61247e-05	2.44584e-05
AL161756.2	0.0486854	0.120223	1.30416	5.35731e-05	7.79586e-05
IFNG-AS1	0.0230772	0.114322	2.30856	3.65526e-13	9.81409e-13
AL358075.2	0.238604	0.0833597	-1.5172	6.62325e-23	3.65407e-22
MMP17	0.102019	0.408243	2.00058	1.11713e-07	2.00273e-07
RF00601	0.302264	0.048363	-2.64383	7.66912e-28	6.50597e-27
AC009148.1	0.0325912	0.130331	1.99963	2.06366e-13	5.6423e-13
XIAP-AS1	0.0109225	0.121069	3.47044	9.59583e-08	1.72869e-07
SF3A3P2	0.00867059	0.026318	1.60185	0.000332429	0.00045404
AC012213.2	0.0101995	0.0433658	2.08806	1.16817e-14	3.49414e-14
CROT	8.55627	3.56353	-1.26367	2.53609e-39	2.09341e-37
OCIAD1-AS1	0.353832	0.880056	1.31453	5.71629e-15	1.74818e-14
AL356124.1	0.0685649	0.205317	1.58231	6.81881e-06	1.06622e-05
ACTBP14	0.0114818	0.0250692	1.12656	0.0027115	0.00343849
AC005324.4	0.000647856	0.00836274	3.69023	2.67682e-14	7.79652e-14
AC069200.1	0.216003	0.506278	1.22888	9.13266e-15	2.74987e-14
FUT6	10.7523	4.60213	-1.22427	9.76497e-06	1.50944e-05
PFKFB4	0.961429	5.08021	2.40164	2.60977e-34	5.49031e-33
PABPC1P4	1.28481	0.528633	-1.28121	1.50385e-27	1.24203e-26
AP003086.1	0.0416126	0.0991583	1.25271	5.70439e-09	1.12785e-08
MUC15	28.0543	0.187356	-7.2263	3.01583e-42	5.60501e-40
AC022973.4	0.0860017	0.244465	1.50719	1.01551e-11	2.45305e-11
RPL9P3	0.0530093	0.118919	1.16566	4.19258e-07	7.18422e-07
AC139720.1	0.0277285	0.131486	2.24547	1.23217e-09	2.56157e-09
AC022400.2	0.0140561	0.0434859	1.62935	0.000124321	0.000175718
HSD17B7P2	0.575906	1.39714	1.27858	3.8341e-13	1.02797e-12
AC063965.1	0.111037	0.705899	2.66842	2.30416e-17	8.36858e-17
CYFIP2	87.8889	18.2711	-2.26612	5.17373e-36	1.59444e-34
CCSER1	1.16751	0.218842	-2.41547	2.53609e-39	2.09341e-37
PPIAP42	0.0727902	0.170891	1.23126	8.79041e-05	0.000125683
RNU6-1165P	0.199747	0.588709	1.55938	2.49707e-08	4.70378e-08
GOLGA6L5P	0.0698548	0.187102	1.4214	1.87088e-12	4.76995e-12
FAM183A	0.455262	1.57764	1.79299	1.7045e-10	3.76522e-10
AC093772.1	0.102914	0.0459128	-1.16447	3.2038e-19	1.3319e-18
SPDYA	0.0753966	0.249306	1.72535	1.64327e-17	6.01951e-17
AL391361.2	0.0147088	0.0415971	1.4998	0.00215687	0.0027586
SNORD73B	0.179871	0.485861	1.43358	0.000255873	0.000352706
AC090772.3	0.244647	0.507036	1.05138	1.21643e-12	3.14372e-12
TEX43	0.0130917	0.0671075	2.35782	1.10876e-05	1.70553e-05
BDKRB2	8.28668	3.59523	-1.20471	2.27832e-25	1.5524e-24
FAM225A	0.0214335	0.0884821	2.04552	8.69162e-25	5.6382e-24
AC010627.1	0.0362187	0.101968	1.49332	0.00191268	0.00245697
RPL13P12	8.10746	20.7848	1.35821	5.54719e-11	1.26856e-10
DIRAS2	0.909225	7.36427	3.01783	7.44063e-29	7.04615e-28
TNFRSF18	0.155185	1.16331	2.90617	2.65048e-32	3.92852e-31
LINC00343	0.0237176	0.00442082	-2.42358	3.71957e-33	6.37334e-32
CCDC57	0.93729	1.95581	1.0612	9.15696e-12	2.21832e-11
ZNF680P1	0.0134816	0.0374613	1.47441	0.0133016	0.0158864
MRPL40P1	0.0335381	0.128136	1.93381	2.6892e-10	5.85459e-10
WNT11	1.35376	0.465916	-1.53882	1.14356e-18	4.55651e-18
MLKL	1.19064	4.61744	1.95535	3.94186e-37	1.68665e-35
FANCA	0.205337	0.652864	1.66879	8.36944e-28	7.07827e-27
AC073115.1	0.0405357	2.24983	5.79448	3.97036e-32	5.68959e-31
RN7SL180P	0.0778468	0.392133	2.33263	0.00415189	0.00518391
SLC12A9-AS1	0.246444	0.724152	1.55503	1.68258e-18	6.61971e-18
AL391994.1	0.0781179	0.262832	1.75042	2.31161e-09	4.71506e-09
CDCA8	0.663872	1.82088	1.45566	5.14491e-28	4.44172e-27
AC092143.3	0.0288506	0.217073	2.91151	3.91108e-19	1.61552e-18
MTDHP1	0.030057	0.114781	1.93312	8.19565e-16	2.66852e-15
AC010530.1	0.0789998	0.286895	1.8606	1.45596e-14	4.32504e-14
AC104115.2	0.0355815	0.153493	2.10898	2.18997e-07	3.83662e-07
AL354811.1	0.233232	0.488324	1.06607	3.46043e-14	9.99526e-14
AC010857.1	0.0750058	0.195245	1.38021	1.29685e-05	1.98267e-05
ETF1P1	0.022804	0.0784455	1.7824	1.71865e-05	2.60221e-05
PDCD1LG2	1.0392	2.28263	1.13522	7.33988e-14	2.07092e-13
AC055876.2	0.026573	0.127052	2.25739	2.39226e-12	6.05237e-12
CBWD3	0.0284434	0.0621186	1.12693	7.26088e-14	2.04958e-13
SLC16A6P1	0.0544982	0.204976	1.91117	1.00656e-13	2.8091e-13
GSC	0.0588844	0.218357	1.89073	1.52876e-18	6.03733e-18
CADPS2	17.9888	6.01392	-1.58072	1.01072e-38	6.74425e-37
STK33	1.60981	0.511475	-1.65416	4.8176e-31	5.89674e-30
AC131391.1	0.0590042	0.234062	1.988	0.00913695	0.0110798
LRRC39	0.199671	0.867277	2.11887	7.73385e-22	3.93301e-21
AC091059.2	0.00982568	0.179429	4.19072	2.68904e-12	6.77663e-12
AP000697.1	0.7892	0.0242138	-5.02649	1.388e-51	7.00802e-49
HRG	10.9301	2.35434	-2.21491	7.83781e-42	1.32647e-39
XKR4	0.0857892	0.0278493	-1.62315	4.62602e-31	5.67601e-30
AL022322.2	0.00520836	0.029827	2.51772	1.84804e-16	6.299e-16
AC116345.1	0.34711	1.97853	2.51097	5.3574e-07	9.10809e-07
CATSPER3	0.374227	0.779966	1.0595	4.32159e-16	1.43504e-15
AL137244.1	0.103612	0.228633	1.14185	9.1659e-06	1.4201e-05
AL162615.1	0.0268658	0.0616272	1.1978	8.82503e-09	1.7227e-08
RPS20P33	0.221811	0.582087	1.39191	4.32413e-13	1.15475e-12
AC010320.3	0.103724	0.27846	1.42473	4.27303e-10	9.15533e-10
AC026124.1	0.0028798	0.0293286	3.34826	8.94886e-07	1.49612e-06
AC073869.3	0.0529734	0.240862	2.18487	1.02424e-16	3.55624e-16
TSEN15P2	0.0235631	0.0970154	2.04168	8.02038e-05	0.00011508
BNIP3P40	0.0197157	0.141136	2.83967	1.75828e-05	2.66007e-05
AC124276.2	0.0201488	0.0705907	1.80878	0.00163512	0.0021136
CACNA2D4	0.299653	0.982679	1.71342	4.86954e-29	4.71454e-28
MED4-AS1	0.0754325	0.166232	1.13994	7.72112e-09	1.51286e-08
SUCLA2-AS1	0.831176	0.367383	-1.17787	8.56841e-28	7.22637e-27
RN7SKP68	0.194406	0.0818277	-1.24841	8.00942e-06	1.24679e-05
MUT	27.6626	13.3873	-1.04707	1.02088e-35	2.94257e-34
RNU6-1278P	0.0415325	0.254459	2.61512	1.16276e-08	2.2449e-08
AC110602.1	0.0353513	0.0722239	1.03071	0.000223825	0.000309996
AC020913.1	0.0103677	0.0951401	3.19796	2.42391e-09	4.93581e-09
AMT	7.99642	3.81766	-1.06667	2.89398e-28	2.56495e-27
AC126755.1	0.119332	0.262169	1.13551	3.9605e-12	9.84971e-12
CPA4	0.193966	1.44629	2.89848	0.00441101	0.00549273
TMEM61	8.10091	0.931356	-3.12068	7.54577e-36	2.2389e-34
AC025431.1	0.206176	0.0520623	-1.98557	4.08746e-34	8.32719e-33
FAM83E	0.533413	0.102363	-2.38156	2.96115e-20	1.33133e-19
TRAV19	0.158429	1.43049	3.1746	4.24391e-25	2.82685e-24
ARHGEF39	0.150836	1.00521	2.73644	1.09593e-40	1.43104e-38
CDKL2	4.50413	1.50496	-1.58153	1.57276e-28	1.43683e-27
AC239859.6	0.662986	2.60738	1.97555	6.31745e-17	2.222e-16
AC024619.4	0.069883	0.188827	1.43405	0.000121357	0.000171625
AC007496.3	0.00816259	0.137496	4.07422	5.09569e-16	1.6847e-15
AC007743.1	0.341308	0.95531	1.4849	3.05513e-16	1.02596e-15
CD6	0.379999	1.97662	2.37897	1.88155e-31	2.43796e-30
AQP7	4.3117	2.12444	-1.02117	9.81819e-19	3.92961e-18
AL096816.1	0.0706139	0.182894	1.37299	8.65408e-14	2.42747e-13
AC024568.1	0.0105052	0.0332264	1.66123	7.93727e-06	1.23607e-05
RNU6ATAC16P	0.10647	0.290015	1.44568	0.00161349	0.00208707
LINC01170	0.00956458	0.0283457	1.56736	0.00296445	0.00374719
AL138826.1	12.4597	4.76101	-1.38793	1.98942e-06	3.23862e-06
C2orf15	2.98131	0.819516	-1.86311	6.14461e-38	3.34192e-36
ZP2	0.0595822	0.00971281	-2.61692	1.14073e-27	9.51205e-27
AL022724.1	0.0315685	0.181449	2.52301	3.00419e-09	6.06784e-09
AP000577.1	0.0466996	0.170594	1.86908	2.43027e-08	4.58223e-08
AC124319.1	0.111509	0.428196	1.94111	4.6389e-08	8.55487e-08
TCP11	0.151581	0.0631112	-1.26412	6.40104e-21	3.02234e-20
LINC01869	0.051379	0.109663	1.09382	0.000118602	0.000167831
AC008417.1	0.0268639	0.156369	2.54121	9.0933e-06	1.40914e-05
CLEC2B	1.54381	7.49338	2.27912	7.07772e-36	2.11441e-34
MYCNOS	0.105584	0.0324537	-1.70194	1.93865e-20	8.85412e-20
PTGR1	51.3265	20.6272	-1.31516	2.38433e-33	4.21417e-32
ROPN1L	0.274588	0.649811	1.24275	3.54904e-19	1.46918e-18
PDCL3P4	0.88897	1.88904	1.08745	0.000403074	0.000546757
RBM22P12	0.0527433	0.00165334	-4.99554	1.70991e-29	1.73534e-28
RPL37P6	0.393154	1.22734	1.64237	3.21199e-16	1.07649e-15
ZNF705E	0.0198133	0.0460238	1.21591	1.49415e-11	3.56296e-11
AL359643.1	0.025767	0.086646	1.74961	2.81444e-09	5.69885e-09
AC026979.3	0.317323	0.650743	1.03614	2.90109e-17	1.04726e-16
AC105219.1	0.0176627	0.146944	3.05648	2.16433e-12	5.49648e-12
MDK	7.52183	24.0459	1.67663	3.42133e-08	6.38017e-08
GAPDHP60	0.120347	0.311476	1.37192	1.39685e-19	5.97433e-19
AC013451.2	0.116637	0.0495299	-1.23565	2.33675e-18	9.10478e-18
IRF1	5.46331	12.014	1.13687	3.27264e-20	1.46659e-19
AP004290.1	0.007365	0.0378237	2.36053	0.00281151	0.00355996
AL031595.2	0.00164328	0.0193338	3.55648	2.00057e-30	2.26477e-29
CXCL5	0.211825	5.25304	4.63221	1.39096e-10	3.09359e-10
MTCYBP4	0.227263	0.0725232	-1.64785	0.00556824	0.00688039
ST6GALNAC4P1	0.168336	0.505284	1.58575	1.90923e-16	6.50234e-16
TEX12	0.033783	0.0716412	1.08449	3.23011e-07	5.57917e-07
PDCL3P6	0.0108859	0.027379	1.33061	0.00419216	0.00523185
KIF18BP1	0.661722	0.0253517	-4.70607	7.15028e-16	2.33845e-15
GRAMD1A	4.96097	12.3007	1.31005	4.3968e-37	1.86029e-35
LINC00934	0.00367685	0.0196812	2.42028	0.00161254	0.0020862
RN7SKP22	0.054283	0.249911	2.20284	3.33775e-07	5.75786e-07
AC136604.2	0.0759761	0.364631	2.26282	1.94029e-22	1.03142e-21
TNNI1	1.87564	0.119199	-3.97594	1.71285e-39	1.49968e-37
AC093520.1	0.00416772	0.0591557	3.82719	2.20605e-21	1.08279e-20
ATP5MGL	0.0309056	0.0907703	1.55435	5.64598e-05	8.199e-05
RHD	0.109486	0.28479	1.37915	9.12933e-10	1.91327e-09
AC074367.1	0.0050886	0.0374934	2.8813	2.20571e-06	3.57823e-06
CR769776.2	0.0237973	0.0836418	1.81342	5.48305e-05	7.9708e-05
LSMEM2	0.142008	0.0602045	-1.23803	2.51315e-19	1.05317e-18
RAB39A	0.209429	0.591219	1.49723	3.9406e-12	9.80264e-12
ARL4A	2.48653	5.37692	1.11265	6.96989e-27	5.40983e-26
RNF138P1	0.0880367	0.434768	2.30407	3.90995e-13	1.04784e-12
LYPD2	0.0436168	0.140814	1.69083	1.90838e-09	3.9163e-09
AL110505.1	0.172728	0.0103265	-4.06407	1.23893e-49	4.75089e-47
AL109809.4	0.00224202	0.0456429	4.34752	5.8202e-22	2.9864e-21
AC068338.3	1.48656	0.686806	-1.11401	4.24221e-24	2.5853e-23
AC078778.2	0.029733	0.14221	2.25788	1.22052e-12	3.154e-12
AC245014.1	0.0296998	0.0758593	1.35287	7.14962e-06	1.11662e-05
AL353616.1	0.0062197	0.0175997	1.50063	1.97052e-05	2.96857e-05
OR10V3P	0.0122559	0.0472783	1.9477	2.19293e-07	3.8416e-07
KDF1	8.56503	2.01398	-2.08841	4.68589e-37	1.96341e-35
AC018730.1	0.333692	0.101519	-1.71677	1.8554e-20	8.49696e-20
RF00092	0.0389684	0.120028	1.623	1.39389e-05	2.12535e-05
CRTAM	0.140274	1.19776	3.09401	2.14449e-32	3.2337e-31
FRG2	0.0758111	0.00466127	-4.02361	2.6744e-32	3.95596e-31
ANKRD61	0.154828	0.383416	1.30824	4.88017e-13	1.29935e-12
AC020910.1	0.0134447	0.0928374	2.78767	2.65851e-08	4.9995e-08
SAPCD2P3	0.00728307	0.0385136	2.40275	2.35509e-10	5.14904e-10
TIGIT	0.162191	1.22644	2.91871	5.66976e-29	5.44405e-28
AL359853.1	0.0333415	0.342614	3.3612	3.97857e-30	4.35586e-29
RPL7AP26	0.0357894	0.100716	1.49269	1.82151e-08	3.46591e-08
TUBB8P2	0.0307691	0.0714642	1.21574	0.0126389	0.0151254
EPYC	0.00679012	0.218079	5.00527	3.28461e-14	9.50371e-14
TAS2R64P	0.0107594	0.0670787	2.64026	4.36628e-08	8.07226e-08
CBLC	4.10083	0.988518	-2.05258	3.19035e-34	6.6198e-33
AP000892.2	0.140979	0.28575	1.01928	3.59849e-05	5.30243e-05
AP001350.1	0.0451623	0.120496	1.4158	1.44484e-08	2.76972e-08
AL117335.1	0.30736	2.08568	2.76252	3.56409e-32	5.14899e-31
AC093249.4	0.0797327	0.177553	1.15501	1.79757e-07	3.16965e-07
AC010809.3	0.0384224	0.0877824	1.19198	0.000120615	0.000170593
SPDYE6	0.133246	0.267955	1.00789	2.92385e-10	6.34629e-10
PP7080	48.5093	8.98172	-2.4332	6.99734e-32	9.69261e-31
LDHB	428.861	146.195	-1.55261	8.54788e-39	5.87187e-37
AC091180.5	0.0445873	0.195153	2.1299	2.67133e-11	6.25582e-11
SNORD72	0.106632	0.35935	1.75275	1.95686e-05	2.94888e-05
OR2AT1P	0.00453439	0.251416	5.79302	1.03589e-08	2.0093e-08
ACTN3	0.0115243	0.0366546	1.66932	6.52708e-11	1.48458e-10
AL691403.2	0.0555194	0.119991	1.11186	8.86877e-08	1.60123e-07
CTBP2P7	0.0136498	0.0398917	1.54721	5.03116e-08	9.25459e-08
GAPDHP71	0.0356741	0.117716	1.72237	2.75152e-15	8.62436e-15
TTC29	0.116461	0.0220838	-2.39879	1.52496e-25	1.0569e-24
MZT1P2	0.0548945	0.133669	1.28393	2.92041e-05	4.33341e-05
AL031717.1	0.122615	0.591304	2.26976	2.40653e-19	1.01044e-18
AC005042.1	0.0452412	0.130377	1.52698	1.441e-05	2.19365e-05
MTURN	43.9602	5.3152	-3.048	5.2586e-40	5.49324e-38
AC004067.1	0.180212	0.588331	1.70693	2.16229e-25	1.47732e-24
AL606970.1	1.33356	0.614442	-1.11794	1.73145e-05	2.62091e-05
AC130472.1	0.0412708	0.123794	1.58475	0.00293923	0.0037164
AL353692.1	0.0067892	0.0450688	2.73081	2.05112e-07	3.6017e-07
AC098613.1	0.255872	1.12862	2.14106	9.82794e-30	1.02523e-28
PIGR	126.431	45.1017	-1.48709	5.71219e-24	3.45055e-23
GABRP	2.2203	0.482187	-2.20309	3.31289e-29	3.26483e-28
TRIM2	26.693	7.62995	-1.80671	2.29478e-35	6.02933e-34
AC004129.1	0.0101131	0.0260475	1.36492	4.58147e-05	6.70358e-05
AL358332.1	0.00996073	0.0468288	2.23307	8.57153e-07	1.43525e-06
AC027601.1	0.0521054	0.282959	2.44109	1.49311e-24	9.50257e-24
SH2D3C	4.95767	10.7345	1.11452	1.65425e-19	7.03649e-19
U62317.2	1.89026	6.76273	1.83902	1.6235e-28	1.4805e-27
AC007040.2	0.0154444	0.0631772	2.03232	0.0135243	0.016141
AC106782.6	0.595329	1.19987	1.01111	3.17831e-17	1.1438e-16
ZNF354B	1.30351	2.91042	1.15883	3.4907e-23	1.97327e-22
ME2P1	0.00273188	0.175314	6.00391	2.39685e-12	6.06349e-12
AL365330.1	0.731326	1.49412	1.03071	8.45945e-11	1.91119e-10
RPL10AP6	0.870665	1.95957	1.17035	2.71308e-17	9.81021e-17
AC114284.1	0.059153	0.226879	1.9394	7.63346e-23	4.18473e-22
RF00015	0.0699871	0.217141	1.63347	1.00195e-11	2.42205e-11
PROX2	0.0376215	0.097875	1.37938	5.60025e-11	1.28042e-10
MOB1B	13.8283	6.62339	-1.06199	1.80958e-33	3.27084e-32
MAPT-IT1	0.0147072	0.0530474	1.85076	1.38151e-07	2.45737e-07
AC134349.1	0.0240815	0.125445	2.38106	0.00751376	0.00918164
PRELID1P4	0.152574	0.382151	1.32463	2.6802e-17	9.69594e-17
RNU2-52P	0.0878308	0.683436	2.96001	1.75811e-25	1.21211e-24
GCOM2	0.0673964	0.141368	1.06871	1.17469e-06	1.94704e-06
AC018553.1	0.626431	3.96891	2.66352	1.56623e-32	2.42582e-31
AL449403.2	0.00135789	0.0201621	3.8922	1.17968e-09	2.45498e-09
FOXB1	0.0110225	0.0447022	2.01989	2.24597e-08	4.24424e-08
PLA2G10	0.0512081	0.130276	1.34713	5.08329e-11	1.166e-10
HMGB3P32	0.0372064	0.228377	2.61779	6.98915e-20	3.061e-19
FAM72C	0.00967978	0.0497406	2.36138	7.66585e-25	4.99525e-24
Z98885.3	0.0398824	0.15529	1.96114	6.00031e-15	1.83129e-14
MIR210	0.255814	3.80317	3.89403	5.89294e-30	6.31039e-29
RPL31P52	0.0733882	0.304367	2.05219	1.82325e-14	5.37345e-14
CTD-3080P12.3	0.535036	0.251779	-1.08748	0.000574411	0.000770169
AC008074.1	0.0247122	0.10046	2.02332	2.18086e-08	4.12609e-08
ADAMTS7	0.340721	1.89505	2.47557	2.91248e-36	9.49739e-35
PRL	0.0772517	0.0167858	-2.20232	1.07189e-07	1.92346e-07
ZNF534	0.0199379	0.0440617	1.14401	5.18645e-05	7.55631e-05
IGHV3-73	1.72052	20.6598	3.58591	0.0018718	0.00240701
WNT7A	0.408052	0.0519594	-2.9733	9.65556e-37	3.67469e-35
AC016383.1	0.0246262	0.00516355	-2.25376	5.26419e-16	1.7387e-15
PLCL1	16.1794	2.60674	-2.63383	7.59281e-38	4.00029e-36
AC097376.1	0.0366762	0.131256	1.83947	5.25591e-07	8.94157e-07
PPIAP47	0.0215137	0.043152	1.00417	0.00358266	0.00449785
AC012593.1	0.00739728	0.100663	3.7664	2.82307e-21	1.37297e-20
PDIA3P2	0.0584672	0.119409	1.03021	0.00151018	0.00195878
HMHB1	0.0271737	0.196338	2.85305	1.67255e-15	5.32676e-15
ATP6V0E2	21.1034	8.49438	-1.3129	1.41595e-31	1.86176e-30
P3H1	2.59531	6.4254	1.30788	1.04071e-33	1.97046e-32
RASL11A	22.5562	10.6515	-1.08246	1.83069e-26	1.36834e-25
AL021407.3	0.0414061	0.22418	2.43674	6.73594e-19	2.73134e-18
SLC2A5	5.26293	18.0448	1.77765	4.94785e-17	1.75516e-16
LCP1	9.37599	33.7165	1.84641	1.97584e-26	1.4732e-25
MIR320B2	0.072832	0.266543	1.87173	1.17812e-08	2.27325e-08
AC138956.2	0.503211	1.65062	1.71378	7.23386e-17	2.53344e-16
AL513320.1	0.326675	0.944455	1.53163	4.18122e-06	6.64306e-06
AL590644.1	0.00771123	1.50253	7.60621	1.46398e-36	5.28602e-35
EEF1GP2	0.0131312	0.0329102	1.32554	0.00697263	0.00854486
HPCAL1	10.3638	37.4564	1.85366	2.83146e-31	3.57789e-30
AGBL3	0.531624	1.58394	1.57504	4.09977e-26	2.98267e-25
GAS2L1P2	0.214974	0.0405878	-2.40504	2.45646e-08	4.62988e-08
AL023583.1	0.344989	0.144488	-1.2556	7.50271e-26	5.34416e-25
AL353152.1	2.99125	0.170474	-4.13313	2.49943e-39	2.07446e-37
DNM1P51	0.0138556	0.0300789	1.11828	0.006159	0.00757812
GOLGA8B	0.635754	2.62031	2.0432	5.06219e-13	1.34556e-12
CTAGE9	0.0200969	0.368115	4.19511	3.70638e-29	3.63134e-28
AGXT	3.63292	0.82201	-2.1439	1.16092e-12	3.00486e-12
P2RY1	0.43638	2.44693	2.48732	1.46428e-34	3.24262e-33
HOXC12	0.0125378	0.0662811	2.40232	6.55388e-16	2.14943e-15
NFKB2	7.66213	17.8347	1.21887	3.29617e-27	2.64094e-26
SARDH	4.99621	2.20201	-1.18201	5.11396e-08	9.40006e-08
AC110774.1	0.492699	0.0899586	-2.45337	1.60281e-37	7.6586e-36
AL022069.1	0.455974	0.0791618	-2.52608	1.98688e-31	2.56239e-30
ITLN1	2.46701	0.196634	-3.64918	2.05352e-36	6.9898e-35
CEACAM8	0.00764465	0.0214458	1.48817	0.0121673	0.0145818
CCDC188	0.13807	0.473324	1.77742	2.68206e-18	1.0402e-17
RPL17P25	0.0152586	0.0744356	2.28637	7.84873e-06	1.22265e-05
MTND4P9	0.0271088	0.124329	2.19732	8.89973e-20	3.86813e-19
AC083841.1	0.457586	0.0969643	-2.23852	3.82427e-16	1.27521e-15
HCLS1	4.3751	16.7126	1.93355	7.16825e-34	1.39381e-32
AC105020.1	0.103423	1.25835	3.6049	3.07511e-35	7.888e-34
AC104837.2	0.0290048	0.237613	3.03425	3.05848e-17	1.10249e-16
NANOG	0.00934485	0.0223928	1.26079	0.000426994	0.000578272
RPS2P45	0.00685816	0.0654544	3.2546	8.4684e-13	2.21347e-12
ZNF582-AS1	2.03976	0.802189	-1.34638	1.45195e-31	1.90578e-30
AC073316.2	0.262737	0.87517	1.73594	5.57478e-10	1.18522e-09
AURKAP1	0.0186216	0.0603502	1.69638	1.79312e-09	3.68802e-09
COL19A1	0.260413	0.120345	-1.11363	2.59185e-07	4.50861e-07
RNU6-611P	0.175351	1.02427	2.54627	1.1539e-11	2.77542e-11
KRT72	0.00346618	0.0507246	3.87127	1.40616e-18	5.57205e-18
SNORA22	0.125396	1.7704	3.81951	2.912e-12	7.31598e-12
AL360182.2	0.00723599	0.175289	4.5984	1.47549e-25	1.02473e-24
LCN1P1	0.0703318	0.217683	1.62998	9.62497e-11	2.16755e-10
AC008735.3	0.0138377	0.0433356	1.64695	1.75946e-05	2.66172e-05
PFN1P2	0.0855806	0.299502	1.80721	2.82023e-18	1.09142e-17
FADS6	0.319966	0.159178	-1.00728	6.14673e-11	1.40154e-10
AC007728.2	0.0572918	0.301435	2.39545	5.75476e-29	5.52216e-28
ABI3	5.46501	11.6211	1.08845	1.53421e-23	8.95516e-23
MFSD6L	2.58066	0.221458	-3.54264	5.6173e-37	2.29768e-35
AC092691.1	0.21439	0.0392425	-2.44975	1.9264e-61	2.65265e-58
ZFHX2	0.905389	0.27375	-1.72568	1.20173e-37	5.95828e-36
ZNF667-AS1	6.66984	2.48644	-1.42357	4.46476e-33	7.56462e-32
CXCL9	2.61168	32.8693	3.65369	4.36518e-32	6.19966e-31
LINC01954	0.746078	0.354861	-1.07207	0.000188356	0.00026242
LMOD2	0.00608477	0.0165224	1.44115	2.30074e-05	3.44615e-05
ABCG1	5.00024	12.1208	1.27741	5.52211e-28	4.75517e-27
FAM184B	0.322228	0.12031	-1.42132	3.19445e-33	5.52672e-32
LDHAP5	0.194426	0.50098	1.36553	9.79587e-18	3.64118e-17
LINC00885	0.74654	0.15791	-2.24112	1.67882e-36	5.8739e-35
AL031009.1	0.0487219	0.211837	2.12031	1.92651e-22	1.02461e-21
RPS8P3	0.0134439	0.0314964	1.22824	0.000490686	0.0006611
CPB1	0.0312271	0.152306	2.2861	3.50305e-10	7.5542e-10
AL158212.3	2.6818	1.08458	-1.30607	6.65325e-29	6.34614e-28
AL163932.1	0.301231	0.023975	-3.65127	3.8948e-41	5.81227e-39
PRDX3P1	0.172836	0.363301	1.07176	3.25496e-06	5.21922e-06
AC007728.1	0.0165631	0.0559594	1.75641	4.81714e-07	8.21819e-07
BTF3P6	0.0111617	0.0651633	2.54551	8.82113e-08	1.59301e-07
AC022929.2	0.00899183	0.0445884	2.30998	0.00766783	0.00936084
GRB7	11.7524	5.09043	-1.2071	8.659e-29	8.14392e-28
LUM	71.2428	28.7682	-1.30827	4.92078e-18	1.87063e-17
EPM2A	3.45111	1.35474	-1.34904	3.08786e-39	2.43603e-37
AL353705.3	0.0833463	0.0327042	-1.34964	4.17582e-10	8.95401e-10
RASSF4	6.40597	21.5652	1.75122	1.6231e-30	1.85759e-29
TDGF1	4.94188	0.500183	-3.30453	2.10904e-36	7.15466e-35
TRABD2A	0.122797	0.399607	1.70231	1.98858e-11	4.69686e-11
TRDV1	0.137388	0.74625	2.44141	6.49137e-20	2.84917e-19
AL590004.3	0.0456806	0.341215	2.90103	1.31717e-17	4.85254e-17
QPRT	39.2653	17.6369	-1.15466	7.62787e-22	3.88107e-21
AL671883.2	1.15315	2.70401	1.22952	2.47323e-25	1.67916e-24
BTN3A1	4.19042	15.8948	1.92339	6.0438e-37	2.44121e-35
TENM1	0.358796	2.10545	2.55289	9.4785e-27	7.27309e-26
GPR21	0.0245083	0.0491738	1.00462	9.50371e-06	1.47071e-05
LINC00427	0.0262431	0.132259	2.33336	1.65226e-10	3.65409e-10
AC104849.1	0.0256726	0.0751214	1.549	0.0121757	0.0145911
C9orf129	0.0168715	0.0419527	1.31418	0.00539629	0.00667491
WNT2B	0.377446	0.953754	1.33734	7.32042e-06	1.14235e-05
AL138789.1	0.00396965	0.021922	2.4653	1.56833e-11	3.73339e-11
HLA-K	1.95584	5.75649	1.5574	1.12022e-12	2.90201e-12
LINC02243	0.00636164	0.0205139	1.68913	1.38557e-05	2.11321e-05
CD93	21.2889	45.2335	1.08729	1.37736e-14	4.09961e-14
RNU1-106P	0.083876	1.43105	4.09268	4.89506e-38	2.73095e-36
CD3D	1.61813	12.118	2.90475	4.82355e-30	5.22247e-29
AC007099.1	0.0177062	0.110031	2.63558	5.13404e-08	9.4364e-08
AC141557.2	0.0341639	0.358754	3.39245	6.73858e-22	3.44073e-21
NMB	4.49641	26.2632	2.5462	1.59191e-31	2.08137e-30
AP000907.2	0.0993927	0.406925	2.03355	2.52035e-13	6.84583e-13
U2AF1L4	1.30475	2.90027	1.15241	2.47036e-16	8.34954e-16
AC012366.1	0.322841	0.14403	-1.16446	1.83438e-14	5.40572e-14
GLIPR1	1.90677	5.42174	1.50763	2.58734e-23	1.48056e-22
PMCH	0.0114502	0.323611	4.82082	5.8015e-27	4.53316e-26
AC010480.1	0.0132116	0.268645	4.34582	1.94044e-07	3.41389e-07
AC007347.1	0.0699023	0.446119	2.67401	3.58623e-18	1.37765e-17
BRICD5	0.515928	1.11734	1.11483	1.2441e-05	1.90531e-05
TERT	0.00493444	0.117466	4.57321	9.59824e-21	4.47406e-20
SLC8A1	4.23367	1.73505	-1.28693	1.47436e-06	2.42398e-06
BPIFB1	0.00997334	0.0964803	3.27409	0.000692693	0.00092296
VAMP5	29.2934	66.9035	1.19151	1.96283e-29	1.97811e-28
AC026369.2	0.439149	5.67078	3.69076	1.26969e-37	6.24415e-36
FSD2	0.0145594	0.0551981	1.92267	1.35653e-07	2.41477e-07
PRDM16	4.66568	0.346762	-3.75007	2.58239e-40	2.92999e-38
AL022334.2	0.0120609	0.0882592	2.87141	5.98623e-11	1.36587e-10
FBXO43	0.0426288	0.145578	1.77189	2.60194e-21	1.26909e-20
AP000696.1	3.17865	0.0553597	-5.84344	4.71048e-42	8.44375e-40
AL020997.2	0.0925798	0.327903	1.8245	0.00262006	0.00332686
PTCRA	0.0307124	0.231175	2.91209	4.22443e-33	7.1775e-32
ABHD17AP6	0.0160269	0.0351483	1.13296	0.000388162	0.000527237
RPL35AP26	0.220437	0.0948341	-1.21689	1.68217e-08	3.21087e-08
AL024509.1	0.0132008	0.0391607	1.56878	0.00635818	0.0078162
AC106795.2	0.507669	0.180154	-1.49466	1.28665e-11	3.08513e-11
AL138721.1	0.137966	0.632581	2.19693	6.65577e-10	1.40754e-09
NPM1P40	0.0151802	0.0766437	2.33597	1.0784e-07	1.93456e-07
AC145098.1	0.2015	1.14063	2.50099	5.76823e-34	1.14211e-32
SNORA69	0.0381241	0.243211	2.67343	1.02266e-10	2.29706e-10
NPIPB15	0.394024	1.34918	1.77573	2.17584e-05	3.26548e-05
AL442125.1	0.102533	0.242228	1.24028	2.92106e-14	8.48505e-14
AL356652.1	0.0306819	0.219997	2.84202	3.81593e-23	2.14869e-22
ARHGEF6	3.48231	8.00088	1.20012	2.1942e-28	1.96835e-27
AL357556.1	0.00561447	0.0526203	3.2284	4.16786e-07	7.14269e-07
AC063977.1	0.0123656	0.114766	3.2143	2.09536e-13	5.72792e-13
HLA-H	17.0562	57.1032	1.74327	2.33427e-32	3.49898e-31
AC007998.2	0.0397809	0.0838709	1.07609	3.64357e-06	5.81949e-06
TMIGD2	0.0994933	0.454142	2.19047	5.02765e-29	4.8603e-28
AP001024.1	0.273213	0.66331	1.27966	2.99765e-10	6.50228e-10
TMPRSS4	3.19595	0.241017	-3.72903	6.19845e-38	3.35476e-36
AL023806.1	0.679632	0.128523	-2.40273	5.00241e-35	1.22608e-33
AC012668.3	0.00109537	0.0188623	4.10601	2.07206e-11	4.88832e-11
AL139339.2	0.0243166	0.0541815	1.15586	2.34835e-06	3.80392e-06
TP73	0.0292899	0.245782	3.0689	7.64e-35	1.78724e-33
MIR589	0.189079	0.439958	1.21838	9.59552e-09	1.86637e-08
RPL27AP	0.0306835	0.0895715	1.54558	3.0179e-06	4.8501e-06
AC113189.4	0.00586917	0.0202048	1.78347	2.59864e-17	9.40539e-17
CACNA1C-AS1	0.0322546	0.113372	1.81348	6.17389e-18	2.33149e-17
AMD1P4	0.00454439	0.055047	3.59851	8.12237e-11	1.83667e-10
AC020904.1	0.00706385	0.0490491	2.7957	7.21609e-07	1.21494e-06
RNASEH2B-AS1	0.0498784	0.10484	1.0717	6.75346e-05	9.75303e-05
ATP6V0E2-AS1	1.19503	0.498375	-1.26174	1.62013e-26	1.21757e-25
LINC01831	0.275827	0.0120668	-4.51465	1.41957e-46	4.01912e-44
OR7M1P	0.0197146	0.0907439	2.20253	1.05267e-08	2.04054e-08
AP003041.1	0.00909452	0.0285339	1.64961	0.0267372	0.0311038
RNU6-1099P	0.241185	0.782083	1.69718	8.88816e-11	2.0049e-10
IL10RB	9.55041	19.3146	1.01605	2.79872e-34	5.85124e-33
AL354751.1	0.010729	0.13316	3.63358	8.6394e-15	2.60601e-14
AC090589.2	0.0196786	0.102399	2.3795	5.19611e-08	9.54738e-08
MIR570	2.85574	10.5302	1.8826	1.02362e-15	3.30982e-15
IGDCC3	0.170563	0.0586111	-1.54106	4.68763e-27	3.69714e-26
AC025674.1	0.232246	0.0390546	-2.57209	3.4042e-69	1.28909e-65
FAM83B	3.06128	0.266432	-3.52229	9.0324e-39	6.15348e-37
PMP2	0.144979	0.0274905	-2.39884	3.27521e-26	2.40124e-25
C3	22.9981	235.747	3.35765	2.34361e-33	4.14462e-32
AC069185.1	0.485634	0.178682	-1.44248	1.25574e-22	6.77378e-22
AKAP4	0.0351153	0.0070572	-2.31493	4.69558e-22	2.42454e-21
PLEKHO1	2.42342	8.3009	1.77622	1.52684e-32	2.36957e-31
MTND5P14	0.00416208	0.0353887	3.08791	2.52548e-07	4.39771e-07
ADGRE2	0.426566	1.51413	1.82765	2.91185e-27	2.34543e-26
RF00139	0.0234822	0.102036	2.11943	3.39213e-06	5.4314e-06
AC005776.1	0.0350396	0.333274	3.24965	2.12984e-14	6.23997e-14
ZDHHC2	18.5541	5.22787	-1.82744	2.88641e-36	9.4225e-35
AC007601.2	0.0224002	0.121267	2.43661	0.000100109	0.000142514
AC090907.1	0.225474	0.495996	1.13737	3.64024e-11	8.44501e-11
BBIP1P1	0.0951179	0.246963	1.37651	0.00019034	0.000265111
APOBEC3G	1.12255	5.68896	2.34138	1.8874e-35	5.07338e-34
AC068473.4	0.280388	0.0413279	-2.76224	1.03332e-22	5.61498e-22
LINC00313	0.00303787	0.0290407	3.25694	1.44374e-13	3.98512e-13
MIR26B	0.122729	0.39536	1.6877	2.24517e-07	3.92878e-07
NADSYN1	1.99302	4.21128	1.0793	1.29206e-33	2.38815e-32
AC004951.4	0.0671014	0.155152	1.20927	2.6089e-13	7.07874e-13
INHBA-AS1	0.0315809	0.246115	2.96221	8.30754e-15	2.51041e-14
AL161935.3	0.23563	0.933233	1.98571	7.29254e-29	6.91456e-28
RF00394	0.017527	0.0927917	2.40441	2.98743e-11	6.97074e-11
AC010323.2	0.0210825	0.148461	2.81597	2.60339e-20	1.17432e-19
AL080312.2	0.0656277	0.176506	1.42734	0.00206478	0.00264461
RPL31P35	0.0109194	0.107824	3.30371	1.00625e-07	1.81028e-07
AC002044.2	0.0405513	0.233045	2.52279	6.26648e-13	1.65363e-12
AC084824.1	0.796876	1.6466	1.04707	1.75451e-24	1.10755e-23
GRB14	10.7934	4.16817	-1.37266	2.16371e-30	2.43943e-29
GAPDHP58	0.0179231	0.0390989	1.12531	3.55193e-06	5.67702e-06
RND2	1.04427	0.513228	-1.02483	4.54121e-23	2.53869e-22
C1QTNF9B	0.0298354	0.127899	2.09991	5.36277e-06	8.4522e-06
AC104232.1	0.218372	0.0908854	-1.26467	1.48332e-19	6.33254e-19
NLGN3	0.62664	0.266193	-1.23516	8.75165e-24	5.19135e-23
AC022960.1	0.0563369	0.312443	2.47144	4.96872e-09	9.86292e-09
LINC02419	0.0402547	0.0156254	-1.36527	2.07267e-15	6.55423e-15
SNORA7B	0.0928113	2.93747	4.98413	9.66714e-10	2.02319e-09
GPNMB	16.9938	55.0268	1.69513	5.39865e-07	9.17152e-07
CSRP3	0.00210459	0.0367137	4.12471	3.65646e-09	7.33569e-09
GOLGA8M	0.0633196	0.265519	2.06809	1.35641e-16	4.6684e-16
AC012313.3	0.0424851	0.0988544	1.21835	5.60537e-08	1.02716e-07
ASIC3	0.110392	0.45564	2.04526	9.38098e-20	4.07262e-19
AL021707.5	0.023657	0.0651106	1.46063	2.80715e-07	4.8687e-07
LINC01758	0.528691	0.0450403	-3.55313	9.59308e-24	5.68158e-23
LINC00051	0.119957	0.0158331	-2.9215	1.70121e-17	6.22347e-17
AC069454.1	0.0555284	0.0251919	-1.14027	2.07568e-11	4.8965e-11
AC104653.2	0.0533912	0.140594	1.39686	1.05091e-08	2.03725e-08
AC011476.2	0.0214963	0.0827574	1.9448	6.57113e-11	1.49404e-10
SLC26A7	16.022	3.76127	-2.09077	9.25629e-37	3.5585e-35
MINDY4B	0.0323245	0.0765006	1.24284	1.16902e-06	1.93818e-06
ZDHHC4P1	0.00585737	0.0926402	3.98331	3.22898e-12	8.08886e-12
LAMTOR3P2	0.0466227	0.154746	1.7308	0.000340408	0.000464331
AL158212.1	0.0692432	0.152816	1.14206	5.30812e-05	7.72614e-05
HMOX1	24.871	128.401	2.36813	1.97003e-32	2.99449e-31
RPL7P52	0.0253473	0.163529	2.68965	1.76059e-06	2.87615e-06
CRYBB1	0.252801	0.704587	1.47878	3.85639e-23	2.17027e-22
HLA-F-AS1	0.333382	1.13961	1.77329	2.12193e-39	1.78561e-37
RORB-AS1	0.0278373	0.0133562	-1.05951	1.46031e-25	1.01512e-24
SELE	3.96314	1.12519	-1.81648	1.9319e-14	5.67762e-14
VDAC3P1	0.0168757	0.185034	3.45478	1.41972e-07	2.52152e-07
LINC01004	0.64816	1.71818	1.40646	7.51685e-11	1.70229e-10
C9orf50	0.218483	0.457372	1.06584	0.000190408	0.000265168
SNORD100	0.687117	2.07874	1.59708	1.37382e-09	2.84689e-09
UGT1A2P	0.022627	0.154616	2.77258	1.15353e-12	2.98651e-12
PTPRVP	0.0126565	0.0678752	2.423	3.18216e-16	1.06673e-15
SLC17A1	34.1806	16.4582	-1.05437	0.00447064	0.00556472
AL807757.2	0.0685833	0.240921	1.81263	1.06247e-08	2.05848e-08
CLCN3P1	0.0932965	0.0367726	-1.34319	1.51505e-26	1.14285e-25
SYPL2	5.76503	2.33131	-1.30619	2.18664e-31	2.79857e-30
ADM	12.0718	80.4227	2.73596	4.94868e-37	2.05363e-35
AC068946.1	0.0612308	0.17782	1.53809	6.52032e-10	1.37966e-09
GPAT3	31.9113	5.60716	-2.50872	3.30097e-35	8.38922e-34
AC091965.1	0.680509	0.125897	-2.43437	1.442e-37	7.00063e-36
RPL21P119	0.351831	0.760759	1.11256	4.62719e-08	8.53379e-08
SLC44A4	29.6999	8.05545	-1.88242	3.51543e-31	4.38798e-30
AC137695.2	0.0118945	0.0866125	2.86428	1.78086e-06	2.90895e-06
AC007566.1	0.641806	2.09545	1.70705	6.92743e-18	2.60275e-17
AC100826.1	0.100752	0.440726	2.12907	1.8881e-06	3.07947e-06
ZDHHC22	0.00372323	0.0327721	3.13784	3.32203e-11	7.72888e-11
AC004771.2	0.063788	0.20161	1.66021	1.65208e-10	3.65394e-10
U62317.1	0.174246	1.08332	2.63627	1.10205e-30	1.28654e-29
AC110015.1	0.0443577	0.276912	2.64217	5.8209e-23	3.22905e-22
AC012615.6	0.180508	0.822616	2.18815	7.61602e-23	4.17593e-22
TNFRSF9	0.093368	1.62337	4.11992	6.71428e-31	8.05554e-30
MIR5685	0.161398	0.487503	1.59478	3.44606e-08	6.42509e-08
TRGV5	0.128249	0.435065	1.76229	4.55896e-15	1.40526e-14
LINC01780	0.850136	0.244154	-1.7999	2.65153e-19	1.10947e-18
GLIS1	1.13862	4.35942	1.93685	1.83332e-24	1.15563e-23
SLFN14	0.00646242	0.0413728	2.67854	3.02521e-18	1.16746e-17
SLC22A14	0.0544332	0.109974	1.01461	0.00544143	0.00672883
AC104078.1	0.00979062	0.0501604	2.35708	3.67391e-07	6.32299e-07
KCNH4	0.040225	0.126612	1.65425	3.03348e-22	1.5924e-21
PCAT14	0.117673	0.0130604	-3.17151	4.52282e-32	6.41152e-31
AC000120.1	0.0609802	0.313826	2.36355	5.1087e-17	1.81073e-16
ZFPM2-AS1	0.396056	1.7013	2.10286	6.00765e-19	2.44585e-18
BX890604.1	0.00643276	0.127759	4.31184	1.02211e-09	2.13647e-09
BSNDP2	0.0290291	0.101837	1.81069	1.68457e-06	2.75672e-06
RN7SL81P	0.12491	0.595919	2.25423	4.57777e-17	1.62788e-16
SFXN5	3.49762	1.47913	-1.24163	7.37549e-35	1.73473e-33
SNORA70F	0.994048	0.396281	-1.32679	3.80436e-19	1.57273e-18
AC145423.1	0.014154	0.0538471	1.92766	1.06637e-05	1.64283e-05
SNORA9B	0.102304	0.418343	2.03182	2.96298e-12	7.43974e-12
LNX1-AS2	0.329619	0.0908826	-1.85872	5.56984e-25	3.6729e-24
RNU6-282P	0.216498	0.679551	1.65023	1.78868e-08	3.40537e-08
ADD2	0.0539159	0.350325	2.69991	2.99155e-22	1.57173e-21
AL583824.1	0.0101865	0.0601434	2.56175	3.70132e-07	6.36909e-07
AC005779.1	0.0531204	0.19956	1.90948	3.82984e-15	1.1874e-14
NRXN1	0.0759132	0.0197954	-1.93919	2.67626e-24	1.65966e-23
NTS	1.85887	0.837368	-1.15049	0.00104296	0.00137073
TCF21	10.2596	0.917941	-3.48243	1.15142e-39	1.06997e-37
AC011008.1	0.0721356	0.0325469	-1.14819	7.29265e-08	1.32496e-07
HEXDC-IT1	0.0525824	0.153046	1.54132	2.30661e-10	5.04706e-10
AP000797.3	0.00905644	0.252962	4.80383	9.0814e-20	3.94482e-19
AL391069.4	0.0868465	0.0344757	-1.33289	3.96298e-13	1.06149e-12
OLFM4	7.4632	0.545578	-3.77394	1.01855e-36	3.84739e-35
MIR378H	0.383511	0.939234	1.29222	1.95907e-05	2.95205e-05
LINC02422	0.0304731	0.139081	2.19031	7.68138e-13	2.01437e-12
AC019294.2	0.0165753	0.050874	1.6179	7.29497e-16	2.38422e-15
CYP4F2	12.5728	0.401399	-4.96912	4.28188e-17	1.52498e-16
IGF2BP2	2.89353	1.41379	-1.03326	6.89847e-23	3.79623e-22
[truncated: 11,485 more rows]

## Sheet: Table S2
Table S2: The results of univariate Cox regression analysis of 526 KIRC samples from the TCGA database
id	HR	HR.95L	HR.95H	pvalue	fdr
HCG27	1.14155	1.04718	1.24442	0.0026382	0.00481426
ACAP2	0.885015	0.811913	0.964698	0.00548566	0.00876303
RPL6P5	3.46907	1.58151	7.60945	0.00191117	0.00369312
CENPH	1.27763	1.16842	1.39705	7.7e-08	8.85e-07
AC011374.1	5.46519	2.08684	14.3127	0.000545016	0.00130659
MT-ATP6	1.00003	1.00001	1.00006	0.0052014	0.00839717
RPL7P39	378.748	1.2726	112722	0.0410608	0.0430516
PSKH1	0.939529	0.897142	0.983918	0.00808992	0.0119617
BRSK1	1.42478	1.20848	1.6798	2.51e-05	0.00010143
AC147067.1	1.27505	1.13409	1.43353	4.8e-05	0.000174158
KIF18A	1.96851	1.6448	2.35591	1.48e-13	1.86e-11
ETFDH	0.871018	0.82658	0.917844	2.36e-07	2.21e-06
AC108704.1	1.22307	1.04339	1.4337	0.0129961	0.0175576
AC046143.1	1.66412	1.3522	2.04798	1.52e-06	1.01e-05
PTP4A2P2	0.804049	0.717546	0.90098	0.000173016	0.000507721
KCNA10	2452.67	40.2922	149300	0.000196791	0.000563473
RASA2	1.10525	1.00973	1.2098	0.0300149	0.0338147
RPS6KA6	0.672488	0.513545	0.880625	0.00392682	0.00667799
DDX58	0.944475	0.910824	0.979371	0.0020282	0.00387457
PTBP3	0.943358	0.910082	0.97785	0.00146003	0.00296142
PLIN4	1.11941	1.05331	1.18965	0.000280491	0.000754491
NDUFB4P5	187915	169.935	2.07798e+08	0.000683424	0.00157746
AC005005.3	1.9996	1.10544	3.61702	0.021937	0.0264413
FAM160A1-DT	0.516689	0.330696	0.80729	0.00372923	0.00639433
ZNF772	0.621116	0.495209	0.779034	3.78e-05	0.000142716
SCAF1	1.04713	1.00929	1.08639	0.0141906	0.0188247
DEFA9P	90.7384	2.16137	3809.37	0.0180703	0.0227497
AC098484.1	0.527129	0.42183	0.658711	1.78e-08	2.73e-07
LINC02527	9.11473	1.10896	74.9158	0.0397641	0.042018
TBC1D8B	0.780453	0.691712	0.88058	5.7e-05	0.00020068
DMRT3	2.37718	1.67159	3.38061	1.44e-06	9.71e-06
CRNKL1	0.867497	0.797994	0.943053	0.000849797	0.00189693
RF01518	3.18716	1.31235	7.74031	0.0104558	0.0147162
PYCARD	1.03302	1.01918	1.04704	2.34e-06	1.44e-05
PAX8	1.01519	1.00283	1.0277	0.0158649	0.0205239
CCDC191	1.15985	1.04233	1.29062	0.00651825	0.0100524
LINC00989	0.663198	0.467692	0.940429	0.0211873	0.0257354
SNHG8	0.987644	0.9795	0.995855	0.00324825	0.0057213
TUBB2A	1.02747	1.00072	1.05494	0.0441056	0.0454812
LRRIQ3	0.137629	0.0220807	0.857841	0.0336532	0.0369481
MCRS1	1.04035	1.00771	1.07405	0.0150213	0.0196806
CHM	0.760661	0.685486	0.84408	2.57e-07	2.37e-06
LRRC58	0.921097	0.87183	0.973149	0.00338499	0.00591761
DHRS4	0.921639	0.875772	0.969909	0.00173016	0.00340309
VIRMA	0.874497	0.80007	0.955849	0.00312727	0.00553996
DDO	0.86412	0.802945	0.929957	9.69e-05	0.000311277
GINS1	1.25878	1.16148	1.36423	2.06e-08	3.05e-07
OSGEP	1.19767	1.11247	1.2894	1.66e-06	1.09e-05
TLDC2	1.29307	1.11421	1.50064	0.000715239	0.00164129
FAM186A	7.21583	2.05594	25.3257	0.00203505	0.00388515
SPIRE2	1.2636	1.08505	1.47152	0.0026105	0.00477598
TLR3	0.959395	0.941441	0.977692	1.7e-05	7.46e-05
CHCHD2P6	0.549583	0.384152	0.786256	0.00105273	0.00225962
ITGAV	0.985562	0.976862	0.99434	0.00130602	0.002706
ELL3	13.147	1.99827	86.497	0.00735806	0.0110943
AC010422.6	0.104352	0.0161757	0.673186	0.0175008	0.0221726
FRG2KP	6.5e-06	9.75e-11	0.433287	0.0350702	0.0381798
TEPSIN	1.40633	1.27123	1.55578	3.66e-11	1.75e-09
SUCNR1	0.938849	0.898407	0.981111	0.00497233	0.00808579
LRRC55	0.0542753	0.0124788	0.236065	0.000102437	0.000326532
AS3MT	0.293677	0.115679	0.745565	0.00994759	0.0141372
PTGER3	0.984405	0.969201	0.999847	0.0477872	0.0483379
AC117402.1	1.08157	1.01969	1.14721	0.00909535	0.0131529
RN7SKP26	2.40077	1.04383	5.52171	0.0393126	0.0416783
AL663070.1	1.32766	1.12772	1.56304	0.000665586	0.00154201
MIR4473	0.0149491	0.000448922	0.497803	0.0187751	0.0234228
AL161935.1	2.34635	1.50048	3.66905	0.00018482	0.000534907
AC008443.3	1.63505	1.09352	2.44476	0.0165949	0.0212384
AL731556.1	1.46078	1.25255	1.70361	1.37e-06	9.32e-06
AC008750.8	3.02668	1.6192	5.6576	0.000520485	0.00125965
AC117500.1	18006.7	47.2887	6.85667e+06	0.00122969	0.00257165
ZFP28	0.620823	0.440407	0.875147	0.00650343	0.0100408
AP003484.1	1.2391	1.03953	1.47697	0.016725	0.021377
AC010864.1	4.65279	3.06663	7.05935	4.89e-13	4.91e-11
CAHM	2.00034	1.59413	2.51007	2.14e-09	4.93e-08
C19orf81	1.17238	1.0069	1.36505	0.0405017	0.0426172
AC079601.1	279.266	6.52896	11945.2	0.00329217	0.00578622
ELOCP24	4.5584	1.03901	19.9989	0.0443586	0.0456654
AC099568.1	2.90211	1.39259	6.04792	0.00445621	0.00740076
AC139256.1	8.34667	1.68584	41.3246	0.00932537	0.0134263
DNAAF2	0.752733	0.636941	0.889575	0.000859231	0.00191509
AC135178.5	1.18886	1.04297	1.35516	0.00960413	0.0137431
ITM2BP1	0.493137	0.260138	0.934826	0.0302733	0.0340511
AL512844.1	2.13e-05	9.21e-09	0.0494108	0.00651193	0.0100494
SIGLEC17P	0.366732	0.16147	0.832924	0.0165408	0.0211857
CHST4	3.82897	1.94373	7.54272	0.000103922	0.000330622
BMS1P4	9.87969	3.41845	28.5534	2.34e-05	9.59e-05
XKR9	1.4106	1.01194	1.96632	0.0423561	0.044137
DYNC1I2	0.927731	0.90216	0.954026	1.44e-07	1.48e-06
HMX2	2.58747	1.51449	4.42064	0.000503531	0.00122664
SPPL2A	0.934601	0.877578	0.995329	0.0352286	0.0383098
ZNF767P	1.20983	1.12304	1.30333	5.3e-07	4.26e-06
SHCBP1	1.3089	1.21055	1.41525	1.44e-11	8.34e-10
ZNF329	0.741289	0.653036	0.841469	3.68e-06	2.1e-05
AC012358.2	2.39666	1.82304	3.15077	3.8e-10	1.13e-08
IP6K1	0.884377	0.833227	0.938667	5.3e-05	0.000189078
LINC00896	4.30879	2.81757	6.58925	1.59e-11	9.05e-10
ACBD5	0.915863	0.881843	0.951196	5.35e-06	2.87e-05
RNU4-90P	1.30917	1.11091	1.54281	0.00130317	0.00270084
ARFGEF1	0.911735	0.848565	0.979608	0.0116575	0.0160781
MBNL2	0.96796	0.948334	0.987993	0.00183462	0.00356844
SETX	0.906887	0.862289	0.953791	0.000145411	0.000439402
MRAP	15.7463	3.30815	74.9498	0.000534417	0.0012878
MEMO1	1.33695	1.01187	1.76647	0.041052	0.0430513
EXOC2	0.917357	0.844725	0.996235	0.0404045	0.0425362
AC073094.1	4456.6	1.00761	1.97113e+07	0.0497935	0.049831
AC010999.1	3.85455	2.16575	6.86023	4.49e-06	2.49e-05
IGKV1OR2-2	1.2381	1.01963	1.50337	0.0310686	0.0347338
GUSBP11	1.95459	1.27228	3.00281	0.00221911	0.00417013
AC105446.1	1.16278	1.10832	1.21991	7.15e-10	1.97e-08
TENT4B	0.739778	0.619392	0.883561	0.000880852	0.00195353
INTS2	0.818793	0.682709	0.982002	0.0310987	0.0347568
N4BP2L2-IT2	1.25814	1.09705	1.44288	0.00101964	0.00219884
HJURP	1.30222	1.23058	1.37804	5.91e-20	1.74e-16
KLHL5	0.905753	0.863106	0.950507	5.75e-05	0.00020239
CHST11	1.0721	1.04314	1.10187	6.27e-07	4.92e-06
LINC00601	1.44153	1.22793	1.69229	7.85e-06	3.91e-05
AL034345.1	41.7425	1.74577	998.091	0.0212227	0.0257656
FAM163A	0.638302	0.44694	0.911597	0.0135496	0.0181457
AQP4	0.722777	0.564761	0.925005	0.00989998	0.0140817
SH3D19	0.863095	0.816644	0.912188	1.83e-07	1.79e-06
AL355312.1	0.0420035	0.00196709	0.896906	0.0423944	0.0441676
PITPNA	0.963106	0.935584	0.991438	0.0110442	0.0153698
AC092814.1	7.56799	1.78381	32.108	0.00605345	0.00947732
NDRG1	0.997734	0.996396	0.999074	0.000922203	0.00202642
AC012676.1	5.56154	1.67299	18.4883	0.00511667	0.00828397
KIF3C	1.13167	1.00696	1.27184	0.0378574	0.0405237
ZNF433	0.685823	0.567616	0.828645	9.33e-05	0.000301675
AC008937.3	0.282961	0.0974741	0.821419	0.0202462	0.0248379
AC069287.3	5.08722e+06	1573.9	16443147970	0.000180114	0.000523932
SNHG11	1.19455	1.08651	1.31333	0.000237405	0.000654962
IARS2	0.970329	0.953812	0.987132	0.000585038	0.00138574
NIPSNAP3A	0.932705	0.88722	0.980521	0.00631166	0.009796
CCDC40	1.36901	1.20033	1.56139	2.85e-06	1.7e-05
MTHFD1L	1.06426	1.00565	1.12628	0.0311595	0.0348063
FLJ22447	1.54841	1.27529	1.88001	1e-05	4.8e-05
RNU6-858P	2.26918	1.23487	4.16982	0.00830208	0.0122032
AC091230.1	348681000000000	823498	1.48e+23	0.000953237	0.00207997
SHC2	1.0384	1.00089	1.07731	0.0447198	0.0459342
ATP6V1G1	0.98997	0.982358	0.997641	0.0104815	0.0147411
CCDC115	0.933575	0.894645	0.9742	0.00156306	0.00313378
NUP93	1.41856	1.21445	1.65696	1.03e-05	4.89e-05
NPAS2	1.2773	1.16608	1.39913	1.4e-07	1.45e-06
SPATA6	0.695545	0.598578	0.808219	2.14e-06	1.34e-05
TXNL1	0.890707	0.807606	0.982359	0.0205508	0.0251403
LIF	1.01295	1.00655	1.01939	6.95e-05	0.000236598
EPB41L4A	0.799187	0.740477	0.862552	8.5e-09	1.48e-07
R3HDM2	1.12696	1.03627	1.22559	0.00523224	0.00843945
CPSF3	1.07959	1.01945	1.14328	0.00882467	0.0128357
ZFHX4-AS1	1.34499	1.12877	1.60263	0.00091777	0.00201841
CHKA	1.07216	1.0084	1.13995	0.0259257	0.0301578
DCAF10	0.787532	0.704834	0.879933	2.45e-05	9.94e-05
RPLP0P1	58.1259	4.197	805.008	0.00244861	0.00453095
SNRPB2	1.03621	1.00573	1.06761	0.0195398	0.0241683
AL359510.2	3.89063	2.25366	6.71661	1.08e-06	7.65e-06
RNU6-62P	0.633939	0.453818	0.885551	0.0075252	0.0113035
PMEPA1	1.00952	1.00191	1.01718	0.0141001	0.0187282
TBL2	1.08761	1.03858	1.13895	0.000359385	0.000929083
NUDT16	0.941369	0.899028	0.985704	0.0100769	0.0142728
UGT2B24P	0.0216338	0.000889637	0.526082	0.0185502	0.0232161
BLOC1S5	0.91885	0.881865	0.957385	5.4e-05	0.000192
CEACAMP6	172772	1.95454	15272256509	0.03796	0.0406086
NME7	0.831696	0.712225	0.971208	0.0198479	0.0244644
F13A1	1.0091	1.00388	1.01434	0.000611726	0.00143845
DSCC1	1.62439	1.3153	2.00613	6.64e-06	3.41e-05
AC127024.6	2.94689	2.03752	4.26213	9.46e-09	1.62e-07
SARS	0.978786	0.961177	0.996717	0.0206123	0.0251989
SEPT14P12	12.73	3.58449	45.2094	8.35e-05	0.000275169
ADAMTS3	1.4438	1.14325	1.82334	0.00204084	0.00389354
SIRT4	0.756156	0.58398	0.979094	0.0339865	0.0372088
EXT2	1.03288	1.00147	1.06527	0.0400767	0.0422695
GNG3	5.25064	2.72076	10.1329	7.66e-07	5.79e-06
FGGY	0.923102	0.860683	0.990049	0.0250956	0.0294399
TCIRG1	1.05041	1.03651	1.0645	4.69e-13	4.77e-11
LIFR	0.92449	0.894794	0.955172	2.44e-06	1.49e-05
AL391684.1	1.81475	1.41041	2.33501	3.59e-06	2.06e-05
AGMAT	0.966986	0.95204	0.982166	2.4e-05	9.79e-05
KCNK15-AS1	1.55057	1.02825	2.33823	0.0363593	0.0392629
RAB3D	0.940785	0.885606	0.999402	0.047776	0.0483299
BOD1L2	2.383e+16	2.83269	2e+32	0.0438399	0.0452889
AC134698.1	2.12314e+06	6.44852	699033000000	0.0246078	0.0289621
EMB	1.05372	1.01078	1.09849	0.0137053	0.0183043
SLC7A11	1.76622	1.38734	2.24858	3.88e-06	2.19e-05
ATL2	0.945268	0.896567	0.996615	0.0370144	0.0397953
AL118508.4	2.30714	1.28187	4.15244	0.0053016	0.00852999
CC2D2A	0.791642	0.719031	0.871586	1.94e-06	1.24e-05
AC104777.3	154485	724.342	3.29478e+07	1.26e-05	5.82e-05
AC105339.5	2.76399	1.61797	4.72175	0.00019839	0.000566621
FASTK	1.02598	1.01386	1.03825	2.34e-05	9.59e-05
GGACT	0.881728	0.804959	0.965818	0.00676297	0.0103451
SNORD42B	2.85163	1.80854	4.49635	6.48e-06	3.34e-05
TRIM10	0.776021	0.663731	0.907308	0.00147415	0.00298309
PAIP2	0.957829	0.937824	0.978261	6.31e-05	0.000218576
RPLP1P6	1.07606	1.01994	1.13528	0.0073123	0.0110388
TMEM184A	1.18972	1.06986	1.323	0.00134427	0.00277124
TMEM159	0.962035	0.944609	0.979783	3.33e-05	0.000128681
OR14C36	1984010000000	33.2549	1.18e+23	0.0253013	0.0296294
AC242426.2	0.34532	0.166483	0.716269	0.00428447	0.00716991
ZNF582	0.4337	0.266072	0.706935	0.000804551	0.00181156
AC018737.2	42.5874	6.00053	302.254	0.000175399	0.000513384
AP004607.9	1.3e+21	3890.18	4.32e+38	0.0182009	0.0228632
DHX34	1.16536	1.08762	1.24866	1.4e-05	6.32e-05
PFN1P6	1.19507	1.01732	1.40387	0.0300824	0.0338803
KLHL15	0.770612	0.631732	0.940025	0.0101706	0.0143778
EEF1A1P1	0.551536	0.321425	0.946385	0.0307731	0.0344844
AL161937.2	1.64474	1.21737	2.22215	0.00119021	0.0025044
AF241725.1	13096.8	188.778	908621	1.17e-05	5.46e-05
CACTIN-AS1	4.77825	1.60146	14.2568	0.00504276	0.00817599
ADAMTS10	1.12021	1.06673	1.17638	5.42e-06	2.9e-05
RPL37	1.00565	1.00222	1.00908	0.00121376	0.00254559
AL590428.1	0.358555	0.191074	0.672838	0.00140385	0.00286919
AC241952.1	1.40485	1.16748	1.69049	0.00031859	0.000840566
AC092171.4	1.41974	1.23961	1.62605	4.13e-07	3.49e-06
PARP12	1.16518	1.10072	1.23343	1.41e-07	1.45e-06
IGF2BP3	1.43105	1.28726	1.59091	3.27e-11	1.61e-09
ENO3	1.0306	1.00741	1.05433	0.00945056	0.0135707
ACTN2	1.1656	1.04533	1.29972	0.0058186	0.00918542
NFXL1	0.692627	0.572563	0.837868	0.000156072	0.000465314
ZNF354A	1.06932	1.01532	1.12619	0.0112454	0.0156011
AL390726.5	1.94773	1.46963	2.58136	3.5e-06	2.01e-05
AC234782.2	15.586	4.50609	53.9101	1.44e-05	6.48e-05
AC022784.1	1.16774	1.00725	1.35379	0.0398113	0.0420468
AC118758.2	9.87734e+18	1.7836e+06	5.47e+31	0.00348426	0.00605955
FGF10-AS1	514679	8.50844	31133173486	0.019227	0.0238768
HSPA8P8	0.0334458	0.00285366	0.391996	0.00681592	0.0104121
ATG2B	0.86576	0.758708	0.987917	0.0323159	0.0358078
AL450326.2	4.98932	2.79806	8.89663	5.13e-08	6.37e-07
ZNF385A	1.041	1.02466	1.0576	6.44e-07	5.02e-06
MMP10	1.63427	1.12473	2.37465	0.00997984	0.0141726
LCMT2	0.571632	0.441065	0.74085	2.37e-05	9.69e-05
TBC1D13	0.914987	0.877916	0.953622	2.55e-05	0.000102766
EFNA5	1.03103	1.01887	1.04334	4.49e-07	3.74e-06
WDR48	0.812748	0.724511	0.911731	0.0004063	0.00102979
IFI44	1.02633	1.01707	1.03568	1.9e-08	2.87e-07
OR7E96P	1515000000000000	753106	3.05e+24	0.00138369	0.00283585
AC009518.1	1.89732	1.04319	3.45081	0.0358613	0.0388232
PEG3	0.487173	0.295671	0.802705	0.00476472	0.00781629
LZIC	0.808551	0.756836	0.863799	2.95e-10	9.28e-09
ZNF788P	0.470793	0.303499	0.730302	0.000770852	0.00174796
SYF2	0.941366	0.908736	0.975167	0.00078775	0.00177998
RNU7-186P	1.20023	1.12554	1.27989	2.59e-08	3.67e-07
FGD5P1	0.000112209	2.51e-08	0.502229	0.033961	0.0371875
TBX1	2.10942	1.22969	3.61852	0.00670982	0.0102809
LINC00384	4.63198e+06	101.712	210941000000	0.00503881	0.00817228
RNF141	0.841774	0.779177	0.909401	1.25e-05	5.78e-05
AL161729.4	2.34896	1.59359	3.46238	1.6e-05	7.09e-05
CD19	1.13039	1.02195	1.25033	0.0172201	0.0218828
AL591845.1	1.08859	1.05882	1.1192	1.97e-09	4.59e-08
AC025284.1	109.414	1.37848	8684.56	0.035397	0.0384577
TAF6L	1.20979	1.05799	1.38337	0.00537027	0.00861617
NIPBL	0.879227	0.811155	0.953012	0.00174486	0.0034252
RASGRP3	0.857392	0.788669	0.932104	0.000306933	0.000813596
AC023300.2	81958.1	1838.89	3.65281e+06	5.22e-09	9.95e-08
MTBP	4.06485	2.11648	7.80681	2.54e-05	0.000102282
ANKRD31	0.0672553	0.0090944	0.497369	0.00819039	0.0120727
METTL13	0.925811	0.862216	0.994096	0.0337492	0.0370232
LINC01843	0.79959	0.730693	0.874984	1.15e-06	8.07e-06
PYCR2	1.06226	1.03072	1.09475	8.56e-05	0.000280781
EPB41L1	0.931731	0.905812	0.958391	8.99e-07	6.6e-06
MIR3115	5.94018	1.45189	24.3033	0.013187	0.0177731
ORC6	1.47875	1.29262	1.6917	1.2e-08	1.98e-07
MIR150	11.0891	1.42077	86.5498	0.0217356	0.0262479
EFCAB14	0.95721	0.941467	0.973216	2.36e-07	2.21e-06
AL021407.1	1.34365	1.0162	1.77661	0.0381997	0.0408035
AC015961.2	1.60066	1.29124	1.98422	1.77e-05	7.68e-05
LINC01637	1.29236	1.11415	1.49907	0.000704626	0.00162021
ZMYND19	1.23362	1.15957	1.3124	2.99e-11	1.51e-09
PAFAH1B1	0.950752	0.923163	0.979165	0.00077564	0.00175746
CTBP1-DT	0.751889	0.605167	0.934185	0.0100345	0.0142346
AC073195.1	1.87306	1.54086	2.27688	2.97e-10	9.3e-09
SPINT1	0.987252	0.978273	0.996313	0.00591696	0.00931378
ROCK2	0.891439	0.840696	0.945244	0.000121442	0.000377007
AC244669.1	1.18006	1.07632	1.29378	0.000420694	0.00106098
RNU7-77P	1.17766	1.02242	1.35648	0.0233673	0.0277847
AC109826.1	1.34887	1.16573	1.56077	5.82e-05	0.00020427
ATG12	1.10769	1.00878	1.21629	0.0320959	0.0356283
AP006621.4	1.17415	1.04644	1.31745	0.00628418	0.00976568
HAO2	0.968003	0.953873	0.982343	1.46e-05	6.56e-05
FSD1	1.45726	1.13095	1.87773	0.00359833	0.00621542
FAM234A	1.03708	1.01909	1.05539	4.54e-05	0.000166141
GINS4	1.34724	1.02468	1.77132	0.0327946	0.0362185
CCDC65	1.18402	1.01996	1.37447	0.0264377	0.0306149
DYNC1LI2	0.938493	0.907366	0.970688	0.000225429	0.000628151
ZNF304	0.703504	0.623861	0.793314	9.63e-09	1.64e-07
NEDD4L	0.952286	0.909997	0.99654	0.0348991	0.0380244
FAM3A	1.04964	1.00727	1.09379	0.0211975	0.0257457
BID	1.22608	1.16115	1.29464	2.1e-13	2.48e-11
DBNL	1.06201	1.0063	1.12082	0.0286486	0.0326268
GORASP2	1.03655	1.00522	1.06886	0.021873	0.0263944
AJUBA	0.953995	0.920962	0.988213	0.00880812	0.0128129
RIF1	0.85689	0.766957	0.957367	0.00633127	0.00981919
MTND2P7	3.87e-25	3.55e-48	0.0421696	0.0378067	0.0404834
VSTM2L	1.0218	1.00258	1.04138	0.0260074	0.0302261
TYW3	0.845067	0.766926	0.93117	0.00067253	0.00155612
TIMM10B	0.92009	0.871648	0.971225	0.00254468	0.00467703
NXT1	1.05082	1.02292	1.07948	0.000305273	0.00081036
PPP1R17	0.0054435	3.08e-05	0.963308	0.0483682	0.0487982
PQLC2	1.11192	1.05601	1.1708	5.58e-05	0.000197117
ARHGAP19-SLIT1	2181844727	25.2672	1.88405e+17	0.0210915	0.0256528
LSM8	1.50166	1.28226	1.75861	4.53e-07	3.76e-06
OR7E14P	0.851262	0.755512	0.959147	0.00816713	0.0120435
GADD45A	0.976987	0.965229	0.988889	0.00016419	0.000486272
SLITRK3	1556.24	7.76204	312018	0.00657429	0.0101121
AC226119.1	11158.7	164.005	759227	1.5e-05	6.71e-05
AL032819.2	7.0537	3.04695	16.3293	5.08e-06	2.75e-05
PLEKHG4	1.11606	1.07016	1.16394	2.99e-07	2.69e-06
FAM166B	2.62448	1.47984	4.6545	0.000964476	0.0020989
EIF4EBP2	0.956856	0.945166	0.96869	2.03e-12	1.67e-10
Z97055.2	8.29007	2.30977	29.7542	0.00117898	0.00248289
ZNF414	1.21613	1.08281	1.36587	0.000956789	0.00208618
IGHV3-33	1.00114	1.00042	1.00186	0.00183785	0.00357297
AC117500.3	46962191484	1.3579	1.62e+21	0.0471808	0.0478723
TMEM35B	0.929201	0.875604	0.986079	0.0154161	0.0201048
CTNNA3	0.128021	0.0235352	0.696383	0.0173736	0.0220374
ZNF184	0.787988	0.701847	0.884703	5.48e-05	0.000194236
ZFP37	0.522058	0.35214	0.773968	0.00121488	0.00254757
EED	1.83161	1.40946	2.38019	5.97e-06	3.13e-05
AC124312.4	0.580545	0.354454	0.950849	0.0307591	0.0344766
CLMN	0.844921	0.781386	0.913623	2.39e-05	9.77e-05
HOXC6	1.13418	1.06055	1.21292	0.00023632	0.000652427
KPTN	1.17363	1.09656	1.25611	3.84e-06	2.17e-05
AC026412.3	1.52322	1.15427	2.0101	0.00294113	0.00526588
CEP120	0.860108	0.796463	0.928838	0.000122014	0.000378587
BPNT1	0.884423	0.835329	0.936403	2.5e-05	0.000101189
AC012213.3	2.18674	1.61142	2.96748	5.09e-07	4.13e-06
LINC00520	2.34026	1.07614	5.08931	0.0319456	0.0354908
RAB1C	0.0485405	0.00659083	0.357494	0.00298124	0.00532542
BX324167.2	594.961	3.66628	96549.9	0.0138823	0.0184889
ASPH	1.02996	1.0039	1.0567	0.0239832	0.028384
AC023055.1	646.427	8.35762	49998.4	0.00353448	0.00612846
GOLIM4	0.957492	0.937752	0.977648	4.37e-05	0.000161158
AC018742.1	0.866172	0.800181	0.937605	0.000380265	0.000975197
ELAC1	0.553308	0.377597	0.810784	0.00239803	0.00445452
AC020663.3	2.76749	1.64168	4.66534	0.000133195	0.000407997
TMEM127	0.953688	0.92665	0.981514	0.00123127	0.00257389
AP006587.6	1.17081e+16	27515.1	4.98e+27	0.00676452	0.0103464
AC009185.1	0.513097	0.26416	0.996626	0.0488451	0.0491216
USP30-AS1	1.12367	1.0458	1.20734	0.00146175	0.00296411
PIK3R1	0.967784	0.938413	0.998074	0.0372907	0.040024
KLF2	0.974674	0.961157	0.988382	0.000318372	0.000840141
TAF4B	0.802884	0.648206	0.994472	0.0443536	0.0456645
PRMT5	0.945644	0.917205	0.974965	0.000334098	0.000874442
ATP6V0A1	0.931557	0.889169	0.975966	0.00284675	0.00512806
NT5C	1.0206	1.00193	1.03962	0.0303965	0.034161
AC113410.1	1.48816	1.09724	2.01836	0.0105644	0.0148296
AF117829.1	1.38621	1.16464	1.64992	0.000237634	0.000655472
HAUS4	0.948925	0.903767	0.996338	0.035081	0.0381887
ING3	0.7465	0.660741	0.843391	2.66e-06	1.61e-05
CENPC	0.713757	0.588214	0.866095	0.000634353	0.0014822
AL592211.1	2.92232	1.91768	4.45326	6.06e-07	4.77e-06
PHKG1	1.09707	1.00075	1.20266	0.0481533	0.0486165
SHROOM3	0.795941	0.706554	0.896637	0.000173311	0.000508484
AC093816.1	0.000380919	7.23e-06	0.0200574	9.9e-05	0.000317428
ALG5	0.926125	0.889438	0.964325	0.000198037	0.000566049
SGK494	1.22496	1.10184	1.36183	0.000173659	0.000509303
IL6ST	0.981975	0.971947	0.992105	0.000513687	0.00124504
BCL2A1	1.04	1.0194	1.06103	0.000122227	0.000378965
ZCCHC23	6.89463	1.21945	38.9815	0.0289308	0.0328655
AP003119.3	1.1908	1.08507	1.30684	0.000232431	0.000643612
LINC01546	1.29667	1.08011	1.55664	0.00532738	0.0085604
DCAF12	0.909884	0.864117	0.958076	0.000335263	0.000877024
HUWE1	0.953468	0.926331	0.981399	0.0012187	0.00255413
AC234775.3	0.510534	0.345144	0.755179	0.000763356	0.00173416
ELAC2	1.0634	1.01597	1.11304	0.00827737	0.0121768
AL162377.1	0.218329	0.113163	0.421232	5.67e-06	3.01e-05
PCDHGC5	9.7509	3.83333	24.8035	1.75e-06	1.13e-05
HBS1L	0.796312	0.680715	0.931538	0.00442501	0.00735556
AL359851.1	170.189	3.93749	7356.04	0.00751369	0.0112931
TRPC7	1.27705	1.05492	1.54596	0.0121307	0.0165768
ZXDA	0.564679	0.46197	0.690223	2.41e-08	3.47e-07
FAR2P2	0.427511	0.226073	0.808437	0.00894519	0.0129803
REC8	1.14722	1.08519	1.21281	1.28e-06	8.86e-06
GALC	0.915916	0.876353	0.957265	9.67e-05	0.000311088
WAS	1.0425	1.0184	1.06716	0.00048569	0.00119247
GBGT1	1.176	1.06557	1.29788	0.00127172	0.00264571
TCF19	1.0159	1.00272	1.02926	0.0179106	0.0226006
ACTBP12	1.06836	1.01224	1.12759	0.016313	0.0209722
CCL8	1.08381	1.03623	1.13356	0.000441487	0.00110267
FAM30A	1.12552	1.02716	1.23329	0.0112637	0.0156191
AL132765.2	1.85632	1.25725	2.74085	0.00186184	0.00361293
CYSLTR1	0.610604	0.460299	0.809988	0.000622398	0.00145982
FGF11	1.21331	1.0344	1.42318	0.0175288	0.0222024
MRTFB	0.764987	0.669663	0.873881	7.97e-05	0.000264412
RNU7-71P	0.666587	0.451255	0.984672	0.0415935	0.0434961
CELSR3	1.47237	1.21241	1.78807	9.49e-05	0.00030605
DZIP3	0.905488	0.857431	0.956238	0.000359363	0.000929083
AC069528.2	1.56382	1.30837	1.86914	8.93e-07	6.56e-06
AL591468.1	1.48435	1.12656	1.95577	0.00500359	0.00812767
AZGP1	0.982555	0.969836	0.99544	0.00810972	0.0119802
PPP2R3B	1.94298	1.57978	2.38967	3.15e-10	9.78e-09
IRAK1	1.02045	1.00803	1.03302	0.00119694	0.00251462
ZNF658B	0.0117564	0.00256263	0.0539337	1.09e-08	1.81e-07
CLDN1	1.00639	1.00031	1.01251	0.0393778	0.041731
BHLHE22	1.4241	1.14741	1.7675	0.00133879	0.00276187
MXI1	0.971446	0.958336	0.984735	2.93e-05	0.000115499
SLC35A1	1.06846	1.01276	1.12722	0.0153387	0.0200203
THAP9	0.540911	0.398108	0.73494	8.53e-05	0.000279957
AC004674.1	11137.1	1.06734	1.1621e+08	0.0484081	0.048822
ZNF613	0.464517	0.329694	0.654474	1.17e-05	5.45e-05
ZNFX1	0.939812	0.898015	0.983554	0.00748648	0.011261
SOS2	0.854918	0.805567	0.907292	2.38e-07	2.22e-06
LINC02263	6.83075	2.85605	16.3369	1.57e-05	6.97e-05
ARRDC1	1.08527	1.04021	1.13227	0.000155297	0.000463565
INSR	0.977899	0.969092	0.986787	1.29e-06	8.88e-06
BCL2L2	0.94011	0.91085	0.970309	0.000129027	0.000397458
AC244090.2	52.8349	10.2922	271.227	2e-06	1.27e-05
GSTA2	0.9973	0.995311	0.999294	0.00796584	0.011816
JMJD1C	0.891472	0.844087	0.941518	3.75e-05	0.000141684
AL356055.1	1.52066	1.06675	2.1677	0.0204925	0.0250857
LGR4	0.952651	0.930752	0.975065	4.35e-05	0.000160559
GTF2IP20	1.20345	1.13051	1.28109	6.41e-09	1.18e-07
AC022762.2	2.01654	1.53817	2.64367	3.84e-07	3.29e-06
SLC39A3	1.12053	1.00211	1.25295	0.0458372	0.046828
LGALS14	21.4413	4.53664	101.337	0.000109618	0.000346055
CSPG5	3.30984	1.75461	6.24358	0.000218746	0.000613937
AC090152.1	1.32513	1.08375	1.62027	0.00607124	0.00949782
TMEM183AP1	98.7223	13.5579	718.848	5.8e-06	3.07e-05
MIR2114	86.1189	7.86415	943.074	0.000263479	0.000715912
SLU7	0.877049	0.83614	0.919959	7.32e-08	8.51e-07
CORO1A	1.01746	1.00484	1.03025	0.00656533	0.0101004
COL7A1	1.09198	1.06575	1.11885	1.3e-12	1.13e-10
FOXF2	1.24485	1.06273	1.45818	0.00665101	0.0102098
AF064858.1	1.05623	1.01141	1.10303	0.0134012	0.0179911
AC006001.1	6.70761	2.30852	19.4895	0.000470079	0.00116071
NT5DC2	1.06977	1.03529	1.1054	5.47e-05	0.000193832
KLHL12	0.931329	0.887308	0.977534	0.00398059	0.00674997
KIFC2	1.14553	1.0875	1.20665	3.02e-07	2.7e-06
SACS	1.08475	1.0441	1.12698	2.99e-05	0.000117518
PPP1R35	1.05231	1.0341	1.07085	1.04e-08	1.75e-07
NPPB	1.40539	1.11189	1.77635	0.00440789	0.00733702
KIRREL3	1.51508	1.21683	1.88642	0.000203498	0.000578185
ATF2	0.931765	0.884898	0.981114	0.00727338	0.010994
AC073346.1	0.842783	0.760447	0.934033	0.00110998	0.00236358
USF1	1.0494	1.03126	1.06786	6.01e-08	7.22e-07
AL354980.1	9680.01	1.84608	5.07577e+07	0.0357062	0.038691
ZNF727	0.697012	0.493594	0.984261	0.0403581	0.0424965
AC024559.1	48.6029	2.76354	854.788	0.00793462	0.0117813
MAP7	0.929219	0.906371	0.952642	7.49e-09	1.33e-07
HS3ST3B1	1.18822	1.04199	1.35497	0.0100561	0.0142579
DNAJB11	1.06836	1.03747	1.10018	1e-05	4.78e-05
CAT	0.980948	0.97373	0.988219	3.31e-07	2.9e-06
AC012150.1	8.79327	1.09543	70.5859	0.0407829	0.0428367
NARF-IT1	2.16722	1.58175	2.96938	1.48e-06	9.94e-06
AC027601.3	2.10015	1.43777	3.0677	0.000124008	0.000383922
KNTC1	1.50314	1.32545	1.70465	2.16e-10	7.32e-09
ANKFN1	1.49234	1.13149	1.96827	0.00458726	0.00757658
C19orf66	1.16334	1.11505	1.21373	2.68e-12	2.08e-10
ADAM19	1.17314	1.10357	1.24709	3.06e-07	2.73e-06
AC009133.1	1.16778	1.07665	1.26662	0.000182925	0.00053036
ATP11A	0.966734	0.954467	0.979159	2.08e-07	1.99e-06
NRM	1.04514	1.01698	1.07408	0.00153399	0.00308292
AC008406.1	95675.7	2.88413	3173865212	0.0308191	0.03453
LINC01669	17537288958	6203.14	4.95808e+16	0.00185708	0.00360512
IL36B	10.1269	2.79052	36.7507	0.000430872	0.00108191
AL133346.1	2.77844	1.2791	6.03526	0.00982562	0.0139962
AC007569.1	1.54887	1.2181	1.96946	0.000357607	0.000925624
AL031705.1	3.4021	1.92689	6.00674	2.43e-05	9.89e-05
ABCB10	0.86854	0.804066	0.938184	0.00034177	0.000890413
CCT5	1.02826	1.00777	1.04916	0.00665794	0.0102152
AL133520.1	1.50073	1.02749	2.19192	0.0357037	0.038691
AC020571.1	1.63007	1.16099	2.28869	0.00477134	0.00782541
PPP1R3D	0.720087	0.600834	0.863008	0.000378152	0.000970792
ZNF704	0.818694	0.766818	0.87408	2.1e-09	4.85e-08
SH3KBP1	1.07801	1.03596	1.12176	0.000215521	0.000606733
AL450124.1	1.27944	1.01319	1.61564	0.0384455	0.0410037
AL096803.3	10.4183	3.10217	34.9888	0.00014972	0.000450105
ZBTB39	0.70573	0.526546	0.94589	0.0196892	0.0243143
RPS2	1.00191	1.00113	1.00269	1.68e-06	1.1e-05
ATIC	1.02371	1.00587	1.04187	0.00898139	0.0130226
LINC01284	109.855	1.27761	9445.8	0.038662	0.0411751
AC006064.1	1.99187	1.10434	3.59267	0.0220353	0.0265294
STK24	0.820559	0.754486	0.892419	3.89e-06	2.19e-05
PARP6	1.13285	1.08126	1.18689	1.56e-07	1.57e-06
DBH-AS1	1.19176	1.13606	1.25019	6.78e-13	6.62e-11
NTPCR	0.857334	0.743467	0.988641	0.0342525	0.0374332
UCHL1-AS1	4022.21	2.55167	6.34022e+06	0.0271522	0.0312655
EP400P1	2.31587	1.82283	2.94226	6.18e-12	4.17e-10
AL034397.1	0.000225023	5.01e-06	0.0101136	1.52e-05	6.77e-05
UBE2Q2P12	28.672	1.96498	418.368	0.0141322	0.0187607
AC092757.3	2.05429	1.62549	2.59621	1.67e-09	3.97e-08
CHN1	1.08494	1.03807	1.13392	0.000296542	0.000790173
IGLV3-22	1.85286	1.13433	3.02654	0.0137622	0.0183596
FUBP3	0.906713	0.857784	0.958434	0.000540313	0.00129721
ZNF654	0.811344	0.732087	0.899183	6.71e-05	0.00023035
ZNF462	0.764394	0.680208	0.859	6.4e-06	3.31e-05
SIGLEC1	1.08449	1.03019	1.14164	0.00196661	0.00377945
ESPL1	1.49843	1.23074	1.82435	5.63e-05	0.00019877
LINC02061	0.756042	0.627178	0.911383	0.00335474	0.00587238
CARD8-AS1	0.8524	0.732506	0.991917	0.0389321	0.0413784
YPEL5	0.966361	0.945753	0.987417	0.00186231	0.00361338
AL512353.2	4405631373	1.5042e+06	12903600000000	4.97e-08	6.2e-07
OTOF	64.0877	15.9912	256.843	4.26e-09	8.52e-08
S100A6	1.00062	1.00027	1.00098	0.000576751	0.00136909
ZNF320	0.956836	0.922644	0.992295	0.0174738	0.0221422
PTGES2-AS1	6.17648	2.8636	13.322	3.44e-06	1.99e-05
LBX1	101.59	23.807	433.51	4.32e-10	1.26e-08
PPIB	1.00808	1.00547	1.0107	1.14e-09	2.86e-08
AC243772.3	14.5659	2.68406	79.0468	0.00190861	0.00368961
CASP9	1.23459	1.11727	1.36422	3.52e-05	0.000134729
ZNF775	1.19131	1.092	1.29966	8.09e-05	0.000267667
COLGALT1	1.02812	1.0203	1.036	1.08e-12	9.64e-11
AC021106.1	0.508571	0.356779	0.724944	0.00018518	0.000535844
EIF3J	0.962674	0.927979	0.998666	0.0422318	0.0440387
ZBTB20-AS4	0.0187142	0.00239189	0.14642	0.000150386	0.000451188
RIMKLA	0.84133	0.781845	0.905341	3.87e-06	2.19e-05
RPL7P19	0.0172772	0.00114474	0.260759	0.0033831	0.00591571
OR2S2	1463118001	6527.99	327929000000000	0.000786872	0.00177854
AFF4	0.945034	0.921172	0.969515	1.47e-05	6.61e-05
AC026401.3	1.23062	1.17339	1.29065	1.33e-17	9.83e-15
TTC24	2.48163	1.56476	3.93574	0.000112106	0.00035225
ARCN1	0.983847	0.971058	0.996805	0.0147129	0.0193538
USP1	0.943181	0.896777	0.991986	0.0230533	0.0274946
SMARCD3	1.1113	1.06109	1.16388	7.69e-06	3.85e-05
EIF4EP2	0.302342	0.120239	0.76024	0.011002	0.0153254
C12orf71	31.6466	4.16873	240.243	0.000836735	0.00187287
AC105053.1	0.00189614	0.000119696	0.0300373	8.71e-06	4.26e-05
NBR2	1.07212	1.01026	1.13777	0.0216445	0.02617
CDH26	4.13325	1.30188	13.1224	0.0160604	0.0207123
DCHS1	0.913967	0.864614	0.966136	0.0014915	0.00301077
DOCK6	0.957584	0.92057	0.996085	0.0311618	0.0348063
CTAGE4	9.53406	1.28347	70.8221	0.027532	0.0316042
AL157700.1	2.17071	1.07411	4.38688	0.0308414	0.0345426
NAA10	1.06371	1.03759	1.09049	1.12e-06	7.93e-06
ZFAND1	0.928526	0.879718	0.980042	0.00710821	0.0107904
PTP4A2	1.03361	1.01664	1.05086	9.05e-05	0.000293849
LINC01963	0.856055	0.765065	0.957867	0.00671288	0.0102834
GPR37L1	2.47484	1.08595	5.64008	0.0310711	0.0347338
ANKHD1-EIF4EBP3	2.89306	1.37501	6.08707	0.00512499	0.00829471
FBXO30	0.791472	0.655004	0.956374	0.0154386	0.0201187
AC008687.4	6.35678	3.47704	11.6216	1.88e-09	4.39e-08
AC245033.2	26.2295	2.50386	274.77	0.00641515	0.0099284
CORO7-PAM16	2.33792e+07	317.67	1720610000000	0.00300182	0.00535051
MIR320A	2.54657	1.56886	4.13358	0.000155469	0.000463985
BX293535.1	1.50863	1.30303	1.74667	3.78e-08	5e-07
ACY3	0.984728	0.975441	0.994103	0.00145651	0.00295551
DDX11L2	1.44974	1.16631	1.80204	0.000819546	0.00184026
AC027801.3	12.5157	2.39091	65.5157	0.00277097	0.00501235
ZNF195	1.11291	1.00406	1.23357	0.041629	0.043526
TBL1X	0.944621	0.917408	0.972641	0.000133474	0.00040868
C17orf47	3.23702	1.61785	6.47671	0.000901736	0.00199026
AC126323.6	1.28e+20	4.28047e+07	3.81e+32	0.00158327	0.00316751
SBK3	2.63225	1.0214	6.78361	0.0450919	0.0462331
AKAP7	0.840192	0.719247	0.981475	0.0281092	0.0321266
CDC14A	0.649224	0.520941	0.809097	0.000120069	0.000373374
NBPF20	27.9184	1.09351	712.788	0.0440054	0.0454064
AC107464.1	1.72497	1.23479	2.40975	0.00139146	0.00285059
AC067930.6	2.04644	1.31581	3.18278	0.00148327	0.00299539
LINC01614	1.09864	1.0105	1.19448	0.0274727	0.0315484
CD300LB	1.32931	1.08817	1.62387	0.00531331	0.00854239
AL356273.2	6.0375	2.14347	17.0058	0.000666575	0.00154331
EIF3KP1	1.63721	1.19487	2.2433	0.00215566	0.00407503
AC226118.1	0.433212	0.264062	0.710714	0.000926449	0.00203416
KRT3	128.815	6.28348	2640.77	0.0016183	0.00322304
CEBPZ	0.92782	0.897551	0.95911	9.55e-06	4.61e-05
AL590683.1	328.361	10.4232	10344.3	0.000996225	0.00215685
CDC20P1	2.7649	1.58872	4.81184	0.000321289	0.000846931
SUZ12	0.896143	0.82068	0.978544	0.0145566	0.0192002
GPR162	1.2788	1.15032	1.42163	5.31e-06	2.85e-05
LINC00672	2.08157	1.4223	3.04642	0.000161364	0.000479056
PDCL3P5	1.83773	1.1906	2.83659	0.00600196	0.00941642
RNU6-1321P	2.19776	1.3007	3.71349	0.00325774	0.00573596
VPS41	0.902479	0.852744	0.955114	0.000388393	0.000991402
SAA2-SAA4	1.00539	1.00105	1.00975	0.01493	0.01958
ANKRD1	1.05706	1.00549	1.11127	0.029658	0.0334995
AL928654.4	1.81386	1.06375	3.09291	0.0287466	0.0327031
AC232271.1	1.39045	1.21748	1.58799	1.15e-06	8.12e-06
FKBP3	1.04405	1.0169	1.07193	0.0013435	0.00277041
AC092535.4	1.03278	1.01648	1.04933	7.05e-05	0.000239212
AC092484.1	2.01139	1.43423	2.82081	5.12e-05	0.00018391
C2-AS1	1.64132	1.13977	2.36357	0.00774191	0.0115537
CMAHP	1.07775	1.01492	1.14448	0.0145592	0.0192013
RF00285	5.4412	1.56256	18.9475	0.00778866	0.0116059
SKIV2L	1.13167	1.0764	1.18977	1.29e-06	8.88e-06
DDX47	2.58592	1.79016	3.73541	4.12e-07	3.49e-06
SP140L	1.24547	1.12837	1.37473	1.32e-05	6.03e-05
PLSCR2	1.60921	1.07534	2.40811	0.0207141	0.0253003
DDX6	0.928588	0.892313	0.966338	0.000268237	0.000726164
NUP54	0.909571	0.836632	0.988869	0.0262553	0.0304556
TRMT61A	1.06485	1.00578	1.12739	0.0309423	0.0346319
CRP	1.0035	1.00145	1.00555	0.000803437	0.0018096
CFAP298	1.18496	1.10778	1.26751	7.85e-07	5.91e-06
AC125611.2	1.62264	1.07029	2.46004	0.0226119	0.0270661
EIF2AK1	1.02589	1.00232	1.05003	0.0311695	0.0348069
WRB	0.941726	0.887464	0.999307	0.0473837	0.0480088
AC254629.1	2.11611	1.48844	3.00847	2.97e-05	0.000117024
RPS15AP30	1.54576	1.17824	2.02791	0.001666	0.003298
WIZ	1.10624	1.00803	1.21401	0.033294	0.0366497
AC008878.3	1.95e-12	5.82e-21	0.000652576	0.00709556	0.0107735
TMEM200A	0.941831	0.910944	0.973764	0.000427204	0.00107428
HASPIN	3.0136	2.30864	3.93382	4.91e-16	1.83e-13
EMC9	1.02499	1.00417	1.04625	0.0184026	0.0230635
FDFT1	0.923662	0.882914	0.96629	0.000561463	0.0013397
LSMEM1	1.45837	1.27765	1.66466	2.27e-08	3.33e-07
BATF3	1.13817	1.02421	1.26481	0.0162037	0.0208498
ROPN1	144448000000	118708	1.75768e+17	0.000325164	0.000855615
IGHV1-69	1.0039	1.00081	1.007	0.013245	0.0178317
ZRANB2-AS1	0.341608	0.128381	0.908983	0.0314699	0.0350627
AL080248.1	0.83504	0.761922	0.915174	0.000115312	0.000360557
CYB5RL	0.551211	0.356519	0.852221	0.00737859	0.011121
MTCO3P12	1.00022	1	1.00043	0.0472108	0.0478862
PCDHA11	0.490557	0.265919	0.904962	0.0226318	0.0270769
HCAR2	1.12831	1.04299	1.22062	0.00262141	0.0047894
RNA5SP246	5.07351	1.09658	23.4733	0.0377155	0.0403975
DRD5	1.36e-06	2.26e-10	0.00819867	0.0023528	0.00438172
NCKIPSD	0.939811	0.905185	0.975762	0.00119098	0.00250567
FBXL4	0.787079	0.708424	0.874467	8.31e-06	4.1e-05
CPZ	4.90922	2.96704	8.1227	5.9e-10	1.68e-08
FO538757.1	1.34372	1.17142	1.54136	2.44e-05	9.94e-05
DCTPP1	0.959739	0.933724	0.986479	0.00337948	0.00591219
AL157791.2	1.63379	1.33751	1.99568	1.52e-06	1.01e-05
LINC01109	92.8143	3.62354	2377.37	0.00618098	0.00964392
USP24P1	13.2377	4.5047	38.901	2.64e-06	1.6e-05
AC108134.3	1.25535	1.12689	1.39846	3.65e-05	0.000138209
PURB	0.935427	0.892138	0.980816	0.00575859	0.00911312
SLC41A1	0.952384	0.917118	0.989007	0.0112724	0.0156298
SLC27A3	1.05601	1.0156	1.09803	0.00619033	0.00965034
DYNC1I2P1	0.120323	0.035968	0.402513	0.000588143	0.00139098
RFX3	0.715383	0.533352	0.959541	0.0253757	0.0296977
MAGED4	7.49615e+17	1.47419e+06	3.81e+29	0.00276472	0.00500289
SNORD114-3	2.83783	1.61537	4.98542	0.000285582	0.000765533
AL133396.2	8.30982	2.8881	23.9095	8.6e-05	0.000281979
MIR762HG	5.27699	3.05197	9.12415	2.62e-09	5.82e-08
SMCR8	0.864725	0.809253	0.924	1.73e-05	7.56e-05
SLC25A16	1.10417	1.01881	1.19668	0.0157851	0.0204464
ATXN2L	1.09202	1.06053	1.12445	3.72e-09	7.69e-08
RNA5SP18	1.14505	1.07802	1.21624	1.08e-05	5.09e-05
SNCG	1.00304	1.00021	1.00588	0.0349826	0.0381013
LINC02576	1.51538	1.1617	1.97675	0.00217514	0.00410686
RGS17P1	1.88221	1.10667	3.20125	0.019596	0.0242277
CYP4A22	0.94841	0.908917	0.989619	0.0146542	0.0193042
AC020978.7	2.32626	1.18194	4.57849	0.0145325	0.0191815
ZNF542P	0.684139	0.58329	0.802424	3.08e-06	1.81e-05
IFIT1	0.954087	0.931238	0.977497	0.00014458	0.000437239
AC091895.1	983.543	1.88329	513652	0.0309109	0.034602
AC093520.2	1.59871	1.234	2.07121	0.000383006	0.000980012
ASH2L	0.862611	0.801238	0.928685	8.68e-05	0.000283906
NBEAP3	1702035011	19.442	1.49003e+17	0.0227268	0.0271623
SPACA6	1.40574	1.27729	1.54711	3.26e-12	2.39e-10
ATP5S	0.816564	0.704371	0.946627	0.00720282	0.0109048
TTC31	1.07947	1.00094	1.16417	0.0472297	0.0478956
RAPSN	1.50839	1.18796	1.91524	0.000741886	0.00169243
VMAC	1.51984	1.22158	1.89091	0.000172882	0.000507429
ZNF117	1.31884	1.21303	1.43388	8.82e-11	3.55e-09
AC046143.2	1.20876	1.08694	1.34423	0.000468365	0.00115706
MRPL38	1.3829	1.17529	1.62719	9.38e-05	0.000303201
NPY4R	19.5689	4.87141	78.6099	2.77e-05	0.000110249
EVL	1.04066	1.01812	1.06371	0.00036118	0.000933071
MMP19	1.03384	1.00948	1.05877	0.00621461	0.00967797
MDM4	1.07859	1.02509	1.13489	0.00356163	0.00616068
INPP5A	0.872176	0.817429	0.930589	3.55e-05	0.00013551
GNB5	0.627885	0.506249	0.778747	2.27e-05	9.39e-05
CWC15	1.02824	1.00411	1.05295	0.0215523	0.0260907
AC018752.1	0.609861	0.502558	0.740075	5.48e-07	4.4e-06
ITGB1BP1	1.07901	1.0227	1.13841	0.00542108	0.00868055
CCNY	0.968298	0.942168	0.995153	0.0209932	0.0255648
PLEKHF1	1.12892	1.0626	1.19937	8.65e-05	0.000282851
XPR1	0.910425	0.864725	0.95854	0.000354982	0.000919312
TADA1	0.886539	0.787494	0.998041	0.0463266	0.0472005
AC120036.2	6.35257	1.41382	28.5434	0.0158796	0.0205376
COPS7B	1.44189	1.31276	1.58371	2.09e-14	3.58e-12
RPSAP9	1.73527	1.21444	2.47945	0.0024703	0.00456708
AC245123.1	0.0378602	0.00474967	0.301789	0.00199401	0.00381915
YPEL4	1.21142	1.00782	1.45615	0.0410591	0.0430516
TEX29	1.2606	1.16653	1.36226	4.84e-09	9.35e-08
AC027701.1	33275.7	12.4224	8.91352e+07	0.00972121	0.0138783
SNORD116-4	0.778718	0.640556	0.946681	0.0120796	0.0165283
POLR2J	1.0164	1.00662	1.02628	0.000977597	0.00212307
MIR3202-1	2.05747	1.10998	3.81376	0.0219432	0.0264467
AC091027.2	31.7993	4.79027	211.094	0.000340856	0.000888817
SPSB2	1.13626	1.07638	1.19947	3.76e-06	2.14e-05
AP001527.2	1.60331	1.21392	2.1176	0.000882247	0.00195604
GALM	0.969304	0.948697	0.990359	0.00446105	0.00740552
ORAI3	1.02975	1.01422	1.04551	0.000155512	0.000464018
SMAD2	0.665408	0.503356	0.879633	0.00422863	0.00709632
PEX11B	0.950241	0.91838	0.983207	0.00335437	0.00587238
AC102797.2	3.05e+21	638684	1.46e+37	0.00723895	0.0109505
SNAPC4	1.17455	1.04732	1.31724	0.00595338	0.00936111
STK11IP	1.05336	1.00562	1.10336	0.0280315	0.0320627
PCNX2	1.21368	1.07465	1.37069	0.00180986	0.00353065
ALMS1	0.709185	0.572462	0.878564	0.0016622	0.00329269
AL603839.1	61.4379	2.1239	1777.21	0.016452	0.0211068
PNPLA2	1.01889	1.00112	1.03698	0.0371459	0.0399062
OR12D2	5.01998	1.04179	24.1893	0.0443261	0.0456447
OASL	1.08416	1.04624	1.12345	8.64e-06	4.24e-05
SETD3	0.934029	0.913461	0.955061	1.89e-09	4.41e-08
TNXB	0.783775	0.654952	0.937935	0.00782892	0.0116576
FAM227B	0.342795	0.202136	0.581331	7.1e-05	0.00024064
RNA5SP154	0.79466	0.675358	0.935037	0.0056183	0.0089333
FLJ45513	1.80085	1.23106	2.63437	0.00243686	0.00451205
CABLES2	1.5818	1.3647	1.83343	1.14e-09	2.86e-08
ASB6	1.13882	1.03508	1.25295	0.00764133	0.011436
PACSIN2	0.975313	0.956241	0.994766	0.0131081	0.0176862
PCMTD2	0.945412	0.913044	0.978928	0.00158779	0.00317342
SMC2	0.866967	0.775011	0.969834	0.0125816	0.0170852
AC104695.2	1.17333	1.08961	1.26347	2.31e-05	9.52e-05
UPK3B	1.40814	1.25145	1.58444	1.3e-08	2.1e-07
MUC3A	1.06271	1.0259	1.10083	0.000720099	0.00165064
AC021087.2	1.19172	1.02559	1.38476	0.022033	0.0265288
DLST	0.974289	0.956387	0.992526	0.0059087	0.00930548
AC004846.2	1.87485	1.34821	2.60719	0.000187076	0.000540272
CDC25A	2.93229	2.1398	4.01828	2.2e-11	1.19e-09
TLR2	1.04962	1.02188	1.07812	0.000394595	0.00100444
PRR14L	0.821208	0.721963	0.934097	0.00272321	0.00493991
ZC2HC1A	0.893773	0.815731	0.97928	0.0159918	0.0206439
TRPC1	1.14445	1.04927	1.24828	0.00232395	0.00433894
AC005332.7	1.49972	1.01004	2.22681	0.0444869	0.0457528
AHCYL1	0.977479	0.960272	0.994995	0.0119497	0.0163977
APLNR	0.979695	0.968783	0.99073	0.000331186	0.000868311
AC021713.1	1.34469e+07	124.206	1455800000000	0.00551625	0.00880427
AL445645.1	2.89809	2.08584	4.02665	2.28e-10	7.57e-09
PRDM15	1.77014	1.10274	2.84147	0.0180318	0.0227177
ITCH	0.906604	0.859803	0.955951	0.000288034	0.000771028
ECHDC1	0.906429	0.853583	0.962547	0.00134845	0.00277755
STK32C	1.23558	1.14893	1.32875	1.18e-08	1.95e-07
TNFAIP2	1.02717	1.01785	1.03658	8.16e-09	1.43e-07
PYCARD-AS1	90.4222	16.4771	496.214	2.15e-07	2.05e-06
AC097501.2	67275.4	1.01017	4480406375	0.0497916	0.049831
PCNPP3	1.41532	1.2304	1.62804	1.16e-06	8.15e-06
RNU6-410P	0.149257	0.0271463	0.820655	0.0287243	0.032689
PIGPP4	31.1292	1.26493	766.07	0.0353985	0.0384577
MIA-RAB4B	1.36079e+07	506.416	365659000000	0.00159559	0.00318642
C3orf80	1.57811	1.22944	2.02567	0.00034164	0.00089039
AC011499.1	0.079216	0.0077489	0.809815	0.0325312	0.0360031
TOR2A	1.51076	1.27597	1.78875	1.68e-06	1.1e-05
AL355103.1	135.69	8.10645	2271.24	0.000636437	0.00148472
MRC2	1.01583	1.00938	1.02233	1.38e-06	9.42e-06
PSMD5	0.934487	0.876328	0.996506	0.0387601	0.0412557
AC113608.1	0.459556	0.303899	0.694942	0.000228998	0.000635706
LINC00968	19.2562	1.58638	233.742	0.0202189	0.0248105
RARRES2P5	25074	19.5921	3.20898e+07	0.00552017	0.00880672
PVR	1.02329	1.00446	1.04247	0.0150965	0.0197615
CCDC89	0.750357	0.641925	0.877104	0.000310168	0.000820844
AL158151.4	1.82702	1.52069	2.19506	1.22e-10	4.56e-09
AC079070.1	4573.69	2.1778	9.60537e+06	0.0308208	0.03453
UHRF1	1.1323	1.06343	1.20562	0.000104042	0.000330845
SLC25A11	0.977645	0.960276	0.995328	0.0134362	0.0180266
SLC52A2	1.09976	1.07181	1.12845	4.54e-13	4.68e-11
CR383656.13	111191	3.8584	3204290264	0.0265765	0.030737
AC100775.1	1.68298e+07	6.58546	43010000000000	0.0270803	0.0311998
FOXO1	0.913354	0.859755	0.970295	0.00331141	0.00581103
BICRA	1.56776	1.31995	1.8621	3.02e-07	2.7e-06
AL135818.2	4.37689	2.52858	7.57627	1.34e-07	1.4e-06
TRMT13	1.16131	1.03808	1.29916	0.00897352	0.0130124
AC087393.1	38.5685	2.09993	708.372	0.0139106	0.0185131
TMEM87B	1.12731	1.06762	1.19034	1.58e-05	7.01e-05
KDM7A-DT	1.14577	1.05162	1.24836	0.00186848	0.00362344
DAAM1	0.763075	0.617104	0.943575	0.0125564	0.0170575
GGTA2P	15.6248	2.60732	93.6345	0.00262138	0.0047894
KLHL24	0.932309	0.88641	0.980586	0.00650711	0.0100444
TMEM72-AS1	10.8825	2.73718	43.267	0.000699368	0.00160988
GRK2	1.04921	1.01832	1.08103	0.00162676	0.00323639
AC135050.6	1.03286	1.00847	1.05785	0.00802044	0.0118816
GLUD1	0.991378	0.985566	0.997224	0.00389543	0.00663525
ANLN	1.1028	1.0759	1.13038	8.19e-15	1.8e-12
TBC1D27P	3.2725	1.55505	6.88676	0.00179025	0.00349749
MAP3K8	1.15758	1.09784	1.22056	6.19e-08	7.4e-07
BGLAP	1.59431	1.32904	1.91254	5.07e-07	4.12e-06
EHBP1	0.903733	0.866462	0.942607	2.47e-06	1.51e-05
AL035252.3	2.66788	1.54806	4.59773	0.000409914	0.0010377
TRO	1.06268	1.01937	1.10783	0.00419042	0.00704262
C19orf73	1.66245	1.22301	2.25978	0.00117316	0.00247241
DMAC1	0.92759	0.881231	0.976386	0.0040592	0.00685804
FERMT2	0.950129	0.909541	0.992528	0.0216369	0.0261652
FAM120B	0.884021	0.818545	0.954733	0.00169041	0.00333871
KCTD20	0.962771	0.933088	0.993398	0.0175704	0.0222455
LINC01619	1.73663	1.30591	2.30942	0.000147564	0.00044435
BTBD17	2.59741e+06	147.01	45891608285	0.00307504	0.00546123
ARSD	0.943106	0.913799	0.973352	0.000275938	0.000744417
ST13P5	0.539461	0.350587	0.830088	0.00500226	0.0081264
CBWD6	3.99029	1.4169	11.2375	0.00880326	0.0128071
GLE1	0.931769	0.885387	0.98058	0.00667298	0.010234
LARGE2	0.93826	0.8885	0.990808	0.0218986	0.0264123
RF00154	1.09991	1.026	1.17915	0.00729031	0.0110146
C1S	1.00491	1.00307	1.00675	1.62e-07	1.62e-06
PTK6	1.07264	1.01114	1.13789	0.0199242	0.0245381
LGI4	1.00336	1.00016	1.00658	0.0398452	0.0420705
CFAP45	2.20212	1.59504	3.04026	1.61e-06	1.06e-05
TOMM70	0.976771	0.958532	0.995357	0.0145293	0.019179
NBEA	0.669089	0.561923	0.796692	6.42e-06	3.32e-05
ADGRV1	0.0102925	0.0010786	0.098216	7e-05	0.000237972
CBX6	0.965666	0.933353	0.999098	0.0442243	0.0455718
OR5I1	132373000000000	14538	1.21e+24	0.00545039	0.00871613
RBM43P1	301.574	1.38356	65734.1	0.0376962	0.0403856
SNED1	0.729251	0.623393	0.853084	7.96e-05	0.000264213
PLPPR2	1.09612	1.0515	1.14264	1.51e-05	6.73e-05
AC068792.1	2.27797	1.65609	3.13338	4.17e-07	3.52e-06
JHY	0.771124	0.615132	0.966674	0.024203	0.0285952
AL121580.1	8.44787	1.17461	60.7575	0.0340194	0.0372393
SPEG	2.6089	1.97017	3.4547	2.19e-11	1.18e-09
AL353770.1	4.07e+36	3303580000000000	5e+57	0.000668484	0.00154724
HIST2H2BC	1.13348	1.07628	1.19371	2.11e-06	1.32e-05
FXYD2	0.993745	0.988419	0.9991	0.0221271	0.0266141
NEFHP1	3.63347e+16	576.312	2.29e+30	0.0186698	0.0233271
AP000873.2	1.54949	1.13651	2.11254	0.00562124	0.00893701
DACH1	0.821249	0.702402	0.960206	0.0135452	0.018143
DMRTA1	0.617069	0.524225	0.726355	6.52e-09	1.19e-07
AL133153.1	2.4113	1.10466	5.2635	0.0271141	0.031229
PCNP	0.980988	0.970332	0.991762	0.000572638	0.00136195
MC1R	1.66668	1.40685	1.97451	3.47e-09	7.29e-08
CYTH4	1.0893	1.03683	1.14442	0.000683833	0.00157806
CABYR	1.23875	1.04571	1.46744	0.0132491	0.0178339
LETM1P2	0.00200816	1.08e-05	0.372034	0.0197484	0.0243752
AC022031.1	8.34e+37	3.32559e+19	2.09e+56	5.36e-05	0.000190846
SOD2	1.00263	1.00074	1.00452	0.00643269	0.00995241
AC108136.1	1.25235	1.08922	1.43992	0.00157674	0.00315647
MED7	0.805262	0.719173	0.901657	0.000173705	0.000509337
RF01241	1.69272	1.1058	2.59116	0.0153957	0.0200818
MSANTD3	1.11853	1.05771	1.18284	8.61e-05	0.000281979
AL589647.1	0.0204228	0.000508796	0.819762	0.0388796	0.0413542
LINC00536	334.061	1.41241	79011.3	0.0371803	0.0399345
TNFRSF11A	1.28021	1.08762	1.5069	0.00298108	0.00532542
AC008760.2	1.01055	1.00306	1.01809	0.00568474	0.00902629
STARD7-AS1	1.43273	1.04342	1.9673	0.0262356	0.030443
HOTAIR	1.41125	1.23876	1.60776	2.23e-07	2.11e-06
CHMP3	0.88833	0.851858	0.926362	3.09e-08	4.24e-07
ZNF415	0.814373	0.703569	0.942626	0.00592717	0.00932687
PAIP1P1	1.41999	1.09535	1.84086	0.00810693	0.0119772
VPS26C	0.848781	0.793583	0.907817	1.76e-06	1.14e-05
SLC4A4	0.974231	0.962098	0.986518	4.45e-05	0.000163789
MIR4538	1.07753	1.02568	1.132	0.00300274	0.00535152
OBSCN-AS1	1.62088	1.00939	2.6028	0.0456467	0.0466763
HMGB1P3	7.39535	3.36634	16.2465	6.27e-07	4.92e-06
BX537318.1	1.24882	1.08969	1.43118	0.00139795	0.0028603
FRMPD3	3.98924	1.59998	9.94635	0.00299506	0.00534041
MIR548X	19.2679	2.79725	132.72	0.00265862	0.00484338
NEIL1	1.11451	1.01279	1.22644	0.0263993	0.03058
AP001542.3	0.903104	0.865741	0.94208	2.27e-06	1.41e-05
SLMAP	0.728259	0.622439	0.852069	7.55e-05	0.000253046
AC020549.1	5951.41	24.442	1.44912e+06	0.00193516	0.00373017
TBC1D3F	9.30325e+18	66891.1	1.29e+33	0.0085722	0.0125253
MSL1	1.13338	1.06534	1.20576	7.38e-05	0.000248182
C1orf112	1.69408	1.03839	2.7638	0.0347873	0.0379222
SH3BP5	0.859163	0.802654	0.919651	1.23e-05	5.7e-05
CCDC66	1.78376	1.31247	2.42428	0.000218155	0.000612886
BIVM-ERCC5	8.407e+06	1437.17	49178360422	0.000314866	0.00083208
SAP18	0.978895	0.965403	0.992576	0.00259275	0.00474823
PTGER2	1.0534	1.02215	1.0856	0.000708526	0.00162791
SARS2	1.49469	1.32211	1.6898	1.36e-10	5.01e-09
SKIDA1	0.312609	0.13392	0.729723	0.00717795	0.0108725
AC006042.1	1.13481	1.00385	1.28285	0.0432341	0.044805
TBC1D15	0.813836	0.757014	0.874922	2.43e-08	3.49e-07
RF00410	0.637446	0.421124	0.96489	0.0332584	0.0366237
AL138885.2	265.802	2.14286	32970.3	0.0232176	0.0276503
AC024060.1	1.25158	1.18307	1.32405	5.56e-15	1.27e-12
AC099344.2	962970	403.052	2300720810	0.000517522	0.00125289
SSNA1	1.01663	1.00638	1.027	0.00143267	0.00291676
LAGE3	1.0407	1.0232	1.05851	4.05e-06	2.27e-05
EEF1A1P34	0.000491294	3.81e-07	0.633477	0.0370784	0.039854
LONP2	0.886258	0.828561	0.947973	0.000438783	0.00109787
SETD5	1.07614	1.01104	1.14543	0.0211685	0.0257185
RCVRN	219803	216.872	2.22773e+08	0.000495283	0.00121078
MICU1	0.93683	0.911824	0.962522	2.28e-06	1.41e-05
GOLGA3	1.15303	1.09466	1.21451	7.76e-08	8.91e-07
FGFR3	0.95735	0.923747	0.992175	0.0168081	0.0214683
AC106772.1	8.2347	1.38719	48.8834	0.0203348	0.0249299
AC087239.1	1.55732	1.29701	1.86986	2.07e-06	1.3e-05
COBL	0.697808	0.602778	0.807821	1.46e-06	9.82e-06
MOGS	1.07778	1.0489	1.10745	6.46e-08	7.67e-07
PKMYT1	1.73781	1.46525	2.06105	2.17e-10	7.32e-09
AC087273.2	4.81758	2.30937	10.05	2.78e-05	0.000110588
AC018904.1	1.18046	1.10365	1.26263	1.35e-06	9.23e-06
LINC00582	1.16772	1.0381	1.31353	0.00980158	0.0139719
C12orf80	762.263	1.75377	331312	0.0322563	0.0357673
PLAGL1	1.05715	1.00656	1.11029	0.0263454	0.0305441
TAX1BP3	1.02135	1.01007	1.03275	0.000191895	0.000551704
DSG2	0.987371	0.977452	0.99739	0.0136155	0.018212
NRP1	0.981405	0.97279	0.990096	3.01e-05	0.000118264
AL031846.1	1.55196	1.1942	2.0169	0.00101119	0.0021838
LINC01588	1.56644	1.17017	2.09692	0.00256157	0.00470104
LINC02027	0.709778	0.613486	0.821183	4.06e-06	2.28e-05
CAD	1.18512	1.11187	1.26321	1.82e-07	1.78e-06
SERTAD4	0.856009	0.770164	0.951422	0.00393215	0.00668475
SEPHS2	0.989201	0.980751	0.997723	0.0131117	0.0176889
AL023806.3	231.045	23.0963	2311.27	3.62e-06	2.07e-05
PLEKHG1	0.901406	0.850222	0.955672	0.000501156	0.0012219
KIF7	1.4963	1.32052	1.69548	2.61e-10	8.38e-09
TENT4A	1.08141	1.02025	1.14624	0.00842134	0.0123453
RUBCNL	1.32039	1.01196	1.72282	0.0406062	0.0426937
AC138028.6	3.7707	1.65749	8.57814	0.00155156	0.00311241
GPC1	1.05104	1.02732	1.0753	1.91e-05	8.16e-05
IL1RN	1.14643	1.06488	1.23422	0.000283593	0.00076117
CAND1	0.927316	0.876018	0.981618	0.00935101	0.0134527
IDNK	0.857646	0.795208	0.924986	6.84e-05	0.000233672
2022-09-11	0.940338	0.916318	0.964988	3.17e-06	1.85e-05
OIP5	1.71531	1.47198	1.99887	4.75e-12	3.31e-10
LINC02155	925.791	5.90828	145066	0.00807776	0.011949
RPH3AL	0.741943	0.638774	0.861774	9.33e-05	0.000301675
AC004908.2	1.25591	1.06779	1.47716	0.00591821	0.00931476
DNAJC19P4	2230.96	1.06139	4.68931e+06	0.0482424	0.0486948
RRS1-AS1	3.49e-05	2.98e-09	0.408177	0.0317579	0.0353224
CWF19L2	0.812442	0.741562	0.890097	8.21e-06	4.06e-05
CSPG4P10	4.33436	2.10806	8.91185	6.67e-05	0.000229131
AL109923.1	2.42469	1.04683	5.61613	0.0387578	0.0412557
HM13-IT1	1.3362	1.19892	1.48919	1.6e-07	1.61e-06
AC093668.2	1330325192	162.545	1.08879e+16	0.0096867	0.0138371
AL669942.1	2.76114e+17	20.4186	3.73e+33	0.034079	0.0372934
AC034236.2	1.45065	1.26328	1.66582	1.35e-07	1.41e-06
HEATR5B	0.838873	0.773095	0.910247	2.47e-05	0.000100449
RBMS3	0.869305	0.785518	0.962029	0.00675734	0.0103376
AC103858.2	13.7062	3.36834	55.7719	0.000256212	0.00069926
TMEM138	1.46523	1.30144	1.64962	2.68e-10	8.59e-09
AC026412.2	2.58018	1.44755	4.59901	0.00130798	0.0027093
CACNB3	1.28288	1.19458	1.37771	7.57e-12	4.85e-10
NRIP1	0.942589	0.905069	0.981663	0.00433091	0.00723421
ACOX2	0.869875	0.795819	0.950822	0.00213505	0.00404204
TDP2	0.964645	0.94387	0.985877	0.00119366	0.00250987
PKP3	1.0568	1.02679	1.08769	0.000170608	0.000501651
C1R	1.00575	1.00381	1.00771	6.61e-09	1.21e-07
GPR171	1.14207	1.05433	1.23711	0.00112522	0.00239051
PFKP	0.994138	0.990859	0.997429	0.000488212	0.00119564
AL031736.1	30.0948	5.65774	160.08	6.54e-05	0.00022541
NBPF15	1.11244	1.00914	1.22633	0.0321267	0.0356517
ARL6	0.776977	0.677588	0.890944	0.000302079	0.000802907
WNT16	7.01341	2.34221	21.0006	0.000499624	0.00121937
MIR149	5.19101	1.82296	14.7818	0.00203835	0.00388994
AC005291.2	1.15907	1.09939	1.22199	4.41e-08	5.65e-07
AC114981.1	51183.7	11.87	2.20706e+08	0.0111059	0.015442
AC004817.2	1.10058	1.04283	1.16153	0.000492452	0.00120506
PRKCZ	0.611884	0.49166	0.761507	1.08e-05	5.09e-05
SEMA4B	1.01246	1.00857	1.01636	2.8e-10	8.94e-09
SLAMF8	1.03019	1.01591	1.04466	2.96e-05	0.000116546
ATAD5	1.25521	1.01096	1.55848	0.0395228	0.041847
RNU6-329P	117.724	5.7574	2407.14	0.00195604	0.0037655
SNORD124	1.20734	1.07676	1.35376	0.00125428	0.00261719
AC112220.2	0.450534	0.309306	0.656245	3.25e-05	0.000126397
BREA2	4.85862	2.84194	8.30638	7.59e-09	1.34e-07
RRM1-AS1	45.7301	7.46001	280.327	3.59e-05	0.000136673
ZNF335	1.26338	1.15656	1.38006	2.13e-07	2.03e-06
RWDD4P2	0.786224	0.645779	0.957212	0.0165971	0.0212394
BCRP1	25.869	4.57451	146.29	0.000233187	0.000645182
AC138749.4	5025.34	2.64683	9.54122e+06	0.0269194	0.0310387
MAGEB10	18.5163	2.22628	154.003	0.00692425	0.0105557
DIRC3	1.40521	1.0175	1.94067	0.0388975	0.0413542
AP001527.1	53.7094	3.22759	893.762	0.00549127	0.00877009
PKP2	0.849089	0.768652	0.937944	0.00127477	0.00265019
AC009167.1	2.39838e+19	1015.44	5.66e+35	0.0203476	0.0249415
OR8U1	117981000000	467.456	2.97773e+19	0.00980196	0.0139719
NBEAL2	1.0893	1.02766	1.15463	0.00400014	0.00677378
AC087588.2	1.11459	1.02913	1.20715	0.00769185	0.0114918
AC016769.2	6.33988	1.28467	31.2875	0.0233583	0.0277797
ADH5	0.944819	0.92873	0.961187	9.34e-11	3.72e-09
ZNF263	0.859237	0.74326	0.993311	0.0402978	0.0424474
HOXD10	1.02996	1.0008	1.05996	0.0439234	0.0453568
VNN3	1.66256	1.2598	2.19408	0.00032847	0.000862315
RAD51D	1.50862	1.15186	1.97589	0.00281797	0.00508551
GLI1	1.25314	1.11081	1.41371	0.000244039	0.000670379
NAT1	0.760159	0.606694	0.952442	0.0171504	0.0218148
TNFRSF19	0.928977	0.893072	0.966324	0.000248947	0.000682336
LINC01939	3.70453	1.93287	7.10007	7.97e-05	0.000264402
AGPAT5	0.959742	0.92821	0.992344	0.0159147	0.0205714
AC233968.1	240.953	10.0358	5785.13	0.000719499	0.00164952
AC015818.6	17.4655	4.77842	63.8374	1.52e-05	6.79e-05
NXPE3	1.27666	1.0888	1.49695	0.00263421	0.00480912
ZNF7	1.52779	1.19326	1.95611	0.000775985	0.00175763
SLITRK4	0.923531	0.859515	0.992315	0.029972	0.0337766
AL355076.3	31.474	1.27733	775.532	0.034886	0.0380157
CDC42	0.97962	0.969514	0.98983	9.93e-05	0.000318107
SLC25A35	1.28621	1.08756	1.52116	0.00327615	0.00576493
THAP5	0.86091	0.799059	0.927549	8.25e-05	0.000272314
USB1	1.28229	1.18518	1.38736	6.09e-10	1.72e-08
GNG12-AS1	0.095969	0.0340157	0.270759	9.47e-06	4.58e-05
CT45A3	4.7249e+06	27.1867	821161000000	0.0125438	0.0170448
ZFYVE19	0.916899	0.848939	0.990299	0.0272394	0.0313415
PON2	1.013	1.00733	1.01871	6.45e-06	3.33e-05
AC079598.2	18.1118	1.51646	216.317	0.0220788	0.026571
GZMB	1.04261	1.02268	1.06294	2.26e-05	9.36e-05
GABRD	0.970297	0.945579	0.995661	0.0220073	0.0265066
PICALM	0.98005	0.96921	0.991011	0.000383576	0.00098113
PKHD1	0.862261	0.813483	0.913964	6.1e-07	4.8e-06
AC068152.1	0.649272	0.50811	0.829651	0.00055437	0.0013247
CDK18	0.993684	0.98767	0.999735	0.0407887	0.0428398
AC006262.2	1.22631	1.09445	1.37405	0.000439943	0.00109993
LUCAT1	1.0858	1.04788	1.12509	5.66e-06	3.01e-05
IGHV1-3	1.01706	1.00999	1.02418	1.98e-06	1.26e-05
MAGEB1	1.21758	1.12068	1.32285	3.28e-06	1.9e-05
AJ003147.3	1.89362	1.25401	2.85947	0.00239461	0.00444946
AC016868.1	7.28533	1.91401	27.7304	0.0035925	0.0062063
AP000845.1	57.5507	8.98098	368.788	1.9e-05	8.14e-05
KCNE2	1.63923	1.09763	2.44805	0.0157266	0.020398
HSPA12B	0.878097	0.82872	0.930417	1.07e-05	5.07e-05
NUP85	1.16919	1.09886	1.24401	7.86e-07	5.91e-06
RNU6ATAC6P	1.81288	1.15089	2.85565	0.0102835	0.0145152
TOP2B	0.96	0.931167	0.989726	0.00869776	0.0126786
AC006480.2	1.21988	1.05748	1.40722	0.00639725	0.00990694
LRRC3	1.33026	1.14514	1.54531	0.00018953	0.00054586
AC009065.8	1.22975	1.1039	1.36995	0.000173768	0.00050942
AC008554.1	0.8447	0.734498	0.971436	0.0179679	0.0226554
TCN2	0.991846	0.987729	0.99598	0.000114405	0.000358101
CNTN4	0.778571	0.624487	0.970673	0.0261146	0.0303265
ANKRD12	0.854946	0.779761	0.937381	0.000847391	0.00189242
SCN8A	1.31591	1.01691	1.70282	0.0368455	0.0396587
CD14	1.005	1.00241	1.00759	0.000147379	0.000443974
TMEM11	1.13337	1.03906	1.23625	0.0047391	0.00778205
UBE2Q1-AS1	2.40177	1.68156	3.43046	1.45e-06	9.81e-06
AC012531.4	2.3034	1.53612	3.45392	5.42e-05	0.000192642
AC016683.1	26.2983	1.69607	407.768	0.0194023	0.0240347
SEC16A	0.947159	0.898455	0.998503	0.0438423	0.0452889
RIMKLB	1.07215	1.02272	1.12398	0.00381901	0.006524
PCBP3	1.22091	1.11743	1.33398	1e-05	4.78e-05
AC010619.2	38.1048	4.86626	298.376	0.000526491	0.00127148
NAV2-AS2	4.32293	1.19221	15.6748	0.0259159	0.0301546
GPIHBP1	0.958655	0.924577	0.993989	0.0222279	0.026715
LINC01433	2.12958	1.05355	4.30462	0.0352711	0.0383419
AC105339.1	160797	554.588	46621222	3.41e-05	0.000131023
C22orf46	1.24843	1.09334	1.42552	0.00104393	0.00224269
AC068446.1	29.5471	3.49623	249.707	0.00187465	0.00363348
STS	0.942053	0.891071	0.995951	0.0354761	0.0385136
AC079248.2	22465.4	16.4646	3.06533e+07	0.00651744	0.0100524
MCCD1P2	3.23908	1.0302	10.1841	0.0443399	0.0456558
EREG	1.13782	1.07828	1.20065	2.5e-06	1.52e-05
WIPF3	1.08023	1.01232	1.15268	0.0198219	0.0244454
AC011476.1	8.53599	1.09218	66.7136	0.0409522	0.0429686
CIAO3	1.12967	1.00066	1.27532	0.0487605	0.0490743
PTP4A1	0.986087	0.97266	0.999699	0.0451701	0.0462997
GDI2P2	0.0136301	0.00111394	0.166778	0.000774644	0.00175575
AC068587.2	1.14258	1.07661	1.21259	1.12e-05	5.26e-05
CPM	0.952161	0.926386	0.978654	0.000463567	0.00114834
ANKLE2	1.1506	1.06235	1.24618	0.000569673	0.001356
AL590240.1	5.90056e+06	6.3076	5519780000000	0.0262485	0.0304532
IMPDH1P5	1.50572	1.1828	1.91681	0.000890289	0.00197173
AL606534.1	4.61415	2.37471	8.96547	6.43e-06	3.32e-05
DYNLL1P4	5.08351	2.80789	9.20335	7.91e-08	9.03e-07
AC109583.2	0.696315	0.49312	0.983237	0.0397838	0.0420298
AC092757.2	1.68508	1.38693	2.04731	1.5e-07	1.53e-06
AC008040.2	15.3448	1.30881	179.906	0.0296877	0.0335228
SERAC1	0.571518	0.342124	0.954718	0.0326008	0.0360612
MIR4323	2.30557	1.13154	4.69774	0.0214338	0.0259749
AC092118.2	1.59253	1.30398	1.94493	5.06e-06	2.74e-05
AC011912.1	0.104826	0.0218495	0.502922	0.00481692	0.0078841
L34079.1	789.947	11.1401	56015.5	0.00215026	0.00406614
TRIM8	1.01423	1.00146	1.02717	0.0288717	0.0328175
BIRC5	1.1138	1.08055	1.14807	3.16e-12	2.35e-10
TERF2	0.868759	0.775912	0.972716	0.0147007	0.0193447
BDH2	0.968688	0.948804	0.98899	0.00264598	0.00482473
AC087385.2	0.175482	0.0355783	0.865524	0.0325702	0.0360382
FXYD5	1.01672	1.00973	1.02377	2.51e-06	1.53e-05
EYA1	1.0736	1.0066	1.14506	0.0307659	0.0344789
TMEM110-MUSTN1	130.132	22.3882	756.399	5.91e-08	7.13e-07
ARF4	1.00945	1.00345	1.01549	0.00198131	0.00380271
CTDSPL	0.915977	0.879444	0.954027	2.38e-05	9.72e-05
KRT10	1.03941	1.01884	1.06038	0.0001501	0.000450972
HELQ	0.674242	0.576843	0.788086	7.36e-07	5.6e-06
GSX2	3.70526	1.20368	11.4058	0.0224233	0.0269
RHOU	0.944785	0.908841	0.982151	0.0041042	0.00692137
MYLIP	0.94161	0.921346	0.962321	5.96e-08	7.18e-07
PLAU	1.01019	1.00528	1.01513	4.52e-05	0.000165799
RF00554	0.0122645	0.000456085	0.329801	0.00878183	0.0127822
AL359704.1	0.0239177	0.000945025	0.605335	0.0235463	0.0279516
TSPYL1	0.966839	0.956344	0.97745	1.4e-09	3.41e-08
PABPC4	1.04965	1.02823	1.07152	4.1e-06	2.3e-05
RF00404	1.34825	1.08783	1.67101	0.0063573	0.00985334
AC068196.1	1.6557	1.10924	2.47136	0.0136146	0.018212
CSKMT	1.65324	1.1084	2.4659	0.0137206	0.0183198
AC019129.2	1059.4	1.04375	1.07529e+06	0.0485997	0.0489613
LINC01345	20.0255	1.03617	387.023	0.0473138	0.0479611
AC060766.7	1.18606	1.00092	1.40544	0.0487727	0.0490812
AP001342.1	41.065	2.1541	782.852	0.0135044	0.0180966
SEMA7A	1.10123	1.06606	1.13755	5.76e-09	1.08e-07
GRIPAP1	1.128	1.0772	1.18119	3e-07	2.69e-06
ZSCAN2	0.622526	0.479492	0.808227	0.000373031	0.000959484
AL121658.1	9.57031	4.31176	21.2421	2.82e-08	3.95e-07
Z83836.1	695.521	8.48612	57004.8	0.00360074	0.00621593
PRKAR2A	0.859405	0.798416	0.925051	5.48e-05	0.000194006
CSAG1	1.10594	1.04409	1.17146	0.000605307	0.00142563
AC005046.1	1.13639	1.07705	1.19899	2.97e-06	1.76e-05
RBMXL1	0.790829	0.695378	0.899382	0.000349049	0.000906339
PTTG1	1.06658	1.04885	1.08462	4.89e-14	7.28e-12
ARID4A	0.845648	0.772412	0.925827	0.000286209	0.000766935
AC060780.2	1.21522	1.0004	1.47617	0.0495357	0.0496468
RBM44	10.5304	2.52315	43.9491	0.00123976	0.00259092
ARHGEF9	0.770664	0.691098	0.85939	2.79e-06	1.67e-05
RSBN1	0.789765	0.712738	0.875117	6.55e-06	3.37e-05
PDZD2	0.8808	0.828283	0.936646	5.2e-05	0.000186117
ATXN1L	0.864653	0.823565	0.90779	4.78e-09	9.28e-08
LIMK1	1.08158	1.05933	1.1043	1.42e-13	1.83e-11
AC003986.1	22.5529	2.29034	222.078	0.00758262	0.0113666
ZNF107	1.34769	1.14361	1.58819	0.000368399	0.000949275
AC035139.1	2.54879	1.3773	4.7167	0.00288854	0.00519
LLCFC1	108.986	2.43962	4868.77	0.015519	0.0201927
RREB1	0.791329	0.678059	0.92352	0.00298361	0.00532579
RNU6-297P	740.485	5.09418	107636	0.00929978	0.0133973
AC129507.2	0.843512	0.742272	0.95856	0.00908767	0.0131444
CPEB4	0.920733	0.883136	0.959929	0.000103357	0.000329251
AC008063.1	1.25065	1.01555	1.54018	0.0352771	0.0383456
AL355581.1	14.8258	1.70223	129.128	0.0146203	0.0192699
MRPL24	1.0159	1.00596	1.02595	0.00167066	0.00330589
LPIN3	1.035	1.01827	1.052	3.52e-05	0.00013473
CCND2	1.02391	1.00665	1.04146	0.00644061	0.00996049
PHTF1	1.30645	1.10179	1.54913	0.00210433	0.00399106
MTND2P32	80.4761	1.30489	4963.17	0.0369328	0.0397281
ADORA2A-AS1	0.902751	0.828392	0.983786	0.0196647	0.0242901
MAGEA12	1.17791	1.08035	1.28429	0.000205631	0.00058301
CTNND1	0.972086	0.962334	0.981936	3.72e-08	4.95e-07
HCFC2	0.789345	0.691167	0.901469	0.000481868	0.00118467
DUSP13	2.93075	1.02176	8.40642	0.0455006	0.0465422
RN7SL491P	4.26654	1.26985	14.3351	0.0189598	0.0235993
MCM3AP-AS1	1.42825	1.03985	1.96173	0.0277153	0.0317725
DTWD2	0.672878	0.579453	0.781366	2.05e-07	1.97e-06
SCP2D1	9.3611e+08	1736.02	504778000000000	0.00215698	0.00407676
PKD1P6-NPIPP1	3.28429	2.06459	5.22453	5.15e-07	4.17e-06
AC131254.1	137.22	3.59763	5233.79	0.00807107	0.0119422
ZDHHC8	1.0874	1.05224	1.12374	5.85e-07	4.64e-06
BMP1	1.07988	1.0537	1.10671	8.43e-10	2.26e-08
HSPB11	1.12179	1.03334	1.2178	0.00609228	0.00952569
AC007285.1	3.81731	1.3184	11.0526	0.0135275	0.0181226
CNDP2	0.990215	0.986364	0.994081	7.57e-07	5.74e-06
ACTG1P3	3.18097	1.74567	5.7964	0.000156978	0.000467448
LAMTOR3	0.849026	0.802383	0.898381	1.37e-08	2.2e-07
AC108676.1	1.23073	1.05256	1.43906	0.00926746	0.0133625
PRELID3A	1.33798	1.15261	1.55315	0.000129903	0.000399572
ADAMTS9-AS2	0.658187	0.527608	0.821084	0.000209594	0.000592536
NARF	1.30262	1.20784	1.40485	6.94e-12	4.51e-10
RAB19	0.742131	0.635956	0.866033	0.0001532	0.000458327
ZNF592	0.882878	0.821657	0.948661	0.000680347	0.00157223
AL139824.2	2978505248	1749.41	5071130000000000	0.00288249	0.00518103
SERPINA9	4.41853	1.0256	19.0361	0.0461646	0.0470907
C20orf204	3.32224	1.85089	5.96325	5.75e-05	0.00020239
RFTN2	0.707798	0.564093	0.888113	0.00283827	0.00511464
ICE1	0.879441	0.809586	0.955322	0.00234716	0.00437423
GTF2IP14	1.57581	1.12612	2.20508	0.00798182	0.0118339
PABPC1L	1.0498	1.03575	1.06403	1.54e-12	1.32e-10
ZNF627	0.773373	0.695652	0.859778	1.98e-06	1.26e-05
DBR1	0.849516	0.758918	0.95093	0.00459097	0.00757932
RN7SKP135	70.0228	1.66967	2936.63	0.0258219	0.0300932
AC026150.2	12.45	1.72556	89.8272	0.0123828	0.0168541
MEGF10	2.17895	1.4128	3.36058	0.000426313	0.00107244
CACNA2D1	1.03975	1.00081	1.08021	0.0453521	0.0464289
HSP90AA2P	0.0200489	0.00222779	0.180429	0.000487534	0.00119488
MEI4	0.78446	0.68698	0.895771	0.000336006	0.000878501
TCAIM	0.666881	0.553638	0.803288	1.98e-05	8.42e-05
BOP1	1.03645	1.01974	1.05343	1.58e-05	7.02e-05
AC007383.2	1.24525	1.1278	1.37493	1.43e-05	6.44e-05
WDR47	0.82307	0.747768	0.905956	6.97e-05	0.000236963
ABCF1	0.961556	0.927725	0.99662	0.031934	0.0354807
GPATCH11	0.84322	0.726614	0.978539	0.0247255	0.0290775
CHMP4A	1.11909	1.03087	1.21486	0.007236	0.0109472
ZNF792	0.58745	0.464357	0.743172	9.24e-06	4.48e-05
AC018653.3	1.30234	1.18782	1.4279	1.86e-08	2.81e-07
ZFP82	0.498359	0.306041	0.811532	0.00512004	0.00828851
NSDHL	0.927201	0.875161	0.982335	0.0103259	0.0145668
MIR3135A	3.86003	1.87081	7.96439	0.000257261	0.000701473
EHD3	0.9496	0.91149	0.989304	0.013341	0.0179331
ISLR	1.00306	1.00105	1.00508	0.00284613	0.00512755
ZNF487	1.79842	1.33742	2.41833	0.000102726	0.000327382
SLC1A1	0.954578	0.939581	0.969815	8.74e-09	1.51e-07
SLC3A1	0.988332	0.984412	0.992268	7.14e-09	1.28e-07
AL157832.1	0.0670331	0.0135407	0.331847	0.000927479	0.00203612
BRD3OS	0.81999	0.742953	0.905015	8.06e-05	0.000266849
CHAT	1.21537	1.11118	1.32932	1.99e-05	8.46e-05
CREBL2	0.965355	0.951172	0.97975	3.03e-06	1.79e-05
PSMD13	1.06144	1.0419	1.08135	3.18e-10	9.81e-09
AL772337.3	0.594712	0.409748	0.863172	0.0062552	0.0097309
STX3	0.960326	0.936063	0.985217	0.00193077	0.00372367
MYCBP2	0.850866	0.781714	0.926135	0.000188282	0.00054301
TCF7L2	0.846684	0.780827	0.918097	5.62e-05	0.000198238
FTL	1.00007	1.00001	1.00013	0.0194024	0.0240347
PCK1	0.993412	0.987878	0.998977	0.0203998	0.0249951
TNKS2	0.939714	0.903681	0.977184	0.00182764	0.00355686
EDN1	0.990336	0.983606	0.997113	0.00525449	0.00846898
WDR72	0.881188	0.84721	0.91653	2.89e-10	9.21e-09
HTN1	2861900038	14.048	5.83037e+17	0.0257032	0.029987
AC009948.4	2.48169	1.48917	4.13571	0.000486279	0.00119329
AGAP2	1.26573	1.06325	1.50676	0.00806054	0.0119314
ALPK1	1.44137	1.22116	1.70129	1.55e-05	6.89e-05
GRPEL1	0.925006	0.87108	0.982271	0.0109703	0.0152871
ABHD4	1.02948	1.0014	1.05836	0.039502	0.0418309
MED13L	0.946	0.90275	0.991323	0.0200734	0.0246895
XAF1	1.11733	1.05411	1.18434	0.000189116	0.000545095
SLC25A14	1.38994	1.1333	1.70469	0.00156961	0.00314435
RPL14	1.00709	1.00062	1.0136	0.0315838	0.0351604
AL158163.1	1.34562	1.04362	1.73502	0.0220673	0.0265636
NFE2L3	1.04807	1.03222	1.06415	1.54e-09	3.71e-08
AC009166.1	0.602454	0.425009	0.853985	0.00441832	0.00734858
MTMR9	0.708311	0.582073	0.861927	0.000573999	0.00136431
ZBTB22	0.927747	0.877453	0.980923	0.00835695	0.0122741
FOXD4	1.66602	1.16992	2.37247	0.00465339	0.0076652
SIGLEC16	1.74999	1.30993	2.33788	0.000152575	0.000456735
AC017002.3	1.6664	1.08089	2.56908	0.0207704	0.0253498
SF3B4	1.03904	1.02453	1.05374	9.28e-08	1.03e-06
ZNF513	1.14991	1.09682	1.20557	6.98e-09	1.26e-07
RN7SKP226	355.337	2.20943	57148	0.0234639	0.0278716
ASAH2B	0.393895	0.216067	0.71808	0.00235883	0.00439128
AC092134.1	2.15079	1.35498	3.41398	0.00115966	0.00244781
C6orf223	0.981577	0.968973	0.994345	0.00480242	0.00786937
AC011816.2	9.53143	2.9224	31.0868	0.000185554	0.000536823
LINC01160	3.99483	2.35514	6.77609	2.79e-07	2.53e-06
ELFN1-AS1	1.29237	1.14603	1.45739	2.88e-05	0.000113887
CDC42BPB	0.953044	0.932356	0.974192	1.75e-05	7.61e-05
OSCAR	1.17507	1.1024	1.25253	7.31e-07	5.57e-06
AL390115.1	1.92843	1.50318	2.47396	2.38e-07	2.23e-06
LDHD	0.951477	0.917281	0.986948	0.00773318	0.0115442
KIF15	1.77281	1.46737	2.14182	2.94e-09	6.4e-08
CFAP300	1.29947	1.14324	1.47707	6.12e-05	0.000213294
AC036108.3	2.47001	1.06594	5.72352	0.0349527	0.0380744
ZW10	0.863949	0.780538	0.956272	0.00475597	0.00780714
C1orf174	1.32552	1.16455	1.50874	1.99e-05	8.44e-05
TUB	0.916014	0.854915	0.98148	0.012748	0.0172746
XPO4	0.762888	0.657036	0.885794	0.000383492	0.000981085
RPS19	1.00114	1.00032	1.00196	0.00616262	0.0096224
CYP4F3	1.05346	1.01875	1.08934	0.00231124	0.00432014
AC105429.1	2.42572	1.51598	3.88139	0.000220105	0.000616579
ZNF224	1.30703	1.09596	1.55874	0.00288514	0.00518453
GABPB1-AS1	1.16469	1.0489	1.29325	0.00432303	0.00722304
AP006621.5	1.11556	1.01465	1.22651	0.0237769	0.0281731
AL109653.2	44.3902	2.44572	805.69	0.0103272	0.0145671
DHTKD1	0.951071	0.9267	0.976083	0.000152045	0.000455424
TRAIP	2.88998	2.28243	3.65925	1.22e-18	1.99e-15
AC090260.1	32.2044	5.16322	200.868	0.000201138	0.000573027
TNFSF13B	1.05117	1.02714	1.07576	2.34e-05	9.61e-05
SLC9A7P1	1.18155	1.0022	1.39299	0.0470208	0.0477395
RRP9	1.07672	1.03637	1.11864	0.00014877	0.000447615
RPL17P1	151.947	4.15542	5556.08	0.00622565	0.00969208
CHMP1B	0.948732	0.92713	0.970837	7.52e-06	3.77e-05
VAX2	1.46311	1.13516	1.88581	0.00329261	0.00578629
KCTD9P3	1.73e-05	4.18e-10	0.712211	0.0431195	0.0447051
NASP	1.11047	1.06376	1.15923	1.76e-06	1.14e-05
TAF9B	0.958016	0.923517	0.993804	0.0218982	0.0264123
RAB9A	0.940757	0.90331	0.979757	0.00321132	0.00566775
AL359881.3	8.62495	1.76045	42.2562	0.00787157	0.0117069
SLC45A4	0.911455	0.842384	0.986189	0.0211187	0.0256774
ADAL	0.704259	0.535268	0.926601	0.012262	0.0167251
AC116914.2	1.04816	1.00883	1.08901	0.0159304	0.0205862
RF00422	1.96722	1.21265	3.19132	0.00612433	0.00957008
ITPRID2	0.912913	0.882517	0.944356	1.34e-07	1.4e-06
ECI2	0.926432	0.895971	0.957929	7.48e-06	3.75e-05
IGKV1D-43	1.01695	1.00399	1.03007	0.0101948	0.0144094
PRIMA1	1.01217	1.0045	1.0199	0.00182387	0.00355141
XPC	0.903536	0.859942	0.94934	5.81e-05	0.000203878
AC008894.3	8.9446	4.62718	17.2904	7.25e-11	3.01e-09
PDCD6IP	0.926674	0.884599	0.97075	0.00131763	0.00272431
KLHL13	0.831062	0.711401	0.970851	0.0196529	0.0242776
BUD23	1.15482	1.09887	1.21361	1.34e-08	2.15e-07
SP3	0.931829	0.879898	0.986825	0.0158099	0.0204675
AC113391.2	12642.3	4.25477	3.75645e+07	0.02062	0.0252062
AC013509.1	1518.93	4.65427	495705	0.0131125	0.0176889
DIS3L	0.847233	0.775224	0.92593	0.000254098	0.000694777
QTRT1	1.04354	1.02539	1.06202	1.93e-06	1.23e-05
NPNT	0.954484	0.930361	0.979232	0.000361275	0.000933151
ERVV-1	1.183	1.01265	1.38202	0.034141	0.0373447
AC016575.1	3.99788	2.13982	7.46935	1.39e-05	6.3e-05
GRAMD1C	0.782316	0.692191	0.884175	8.45e-05	0.000278134
TENM3	1.11511	1.05509	1.17855	0.000113613	0.000356163
AC034213.1	1.54566	1.32494	1.80316	3.04e-08	4.19e-07
ZC3H10	0.457829	0.275576	0.760615	0.0025576	0.00469551
CD300A	1.01901	1.00089	1.03746	0.0396368	0.0419256
U52111.1	1.72754	1.29406	2.30622	0.000208244	0.000589283
BNIP3P38	1.15992	1.00141	1.34351	0.0478428	0.0483876
MCM7	1.0246	1.0019	1.04781	0.033486	0.0368139
AC121761.2	1.56374	1.14945	2.12733	0.00441434	0.00734299
DCAF7	0.947335	0.923988	0.971272	2.14e-05	8.95e-05
LINC00944	1.41157	1.25958	1.58191	3.03e-09	6.53e-08
CCDC71	0.924086	0.85792	0.995355	0.0372703	0.0400049
PSMC4	1.03372	1.01722	1.05048	5.33e-05	0.000190099
MEG3	1.14362	1.08891	1.20108	8.08e-08	9.18e-07
AC098864.1	1.27414	1.00704	1.61209	0.0435452	0.0450388
SMIM3	1.00355	1.00052	1.00659	0.0214807	0.0260189
AIF1L	0.988857	0.981113	0.996662	0.00521384	0.00841542
CCL13	1.13889	1.08094	1.19994	1.05e-06	7.51e-06
AMOT	0.827	0.782592	0.873929	1.53e-11	8.73e-10
TPBGL	1.08627	1.03621	1.13875	0.000587198	0.00138961
TUSC3	1.02373	1.00228	1.04564	0.029962	0.033768
DSCR4-IT1	9.5924	2.89681	31.7639	0.000214757	0.000605161
PCCA	0.859243	0.816697	0.904005	4.77e-09	9.27e-08
AL162384.1	142.206	4.41127	4584.28	0.00514977	0.0083275
TFAP2A-AS1	1.81994	1.50524	2.20044	6.34e-10	1.78e-08
MIR4487	20.9362	1.85208	236.667	0.0139695	0.0185697
DNAH1	1.39604	1.1875	1.6412	5.3e-05	0.000189242
AC121251.1	1.40906	1.06801	1.85902	0.0152949	0.0199692
AC091167.2	87685.2	751.201	1.02352e+07	2.78e-06	1.67e-05
LINC01940	20.4094	3.05017	136.564	0.00187167	0.00362915
CR769775.1	55.9943	2.4302	1290.17	0.011913	0.0163611
KIAA1324L	0.848746	0.736356	0.97829	0.0236469	0.0280415
HRAT17	60.7752	13.951	264.756	4.5e-08	5.74e-07
GTPBP4	1.11434	1.02354	1.21319	0.0125418	0.0170438
AC090673.2	2.53997	1.75366	3.67883	8.14e-07	6.08e-06
GZMH	1.02623	1.00985	1.04286	0.00160601	0.00320289
STX10	1.05726	1.03746	1.07745	7.85e-09	1.38e-07
ARHGAP31-AS1	0.638418	0.424556	0.96001	0.0310804	0.0347403
PIGH	0.855676	0.787529	0.929721	0.000232412	0.000643612
GABARAPL2	0.964314	0.941645	0.987528	0.00275369	0.00498722
C4orf3	0.97317	0.964293	0.982129	5.99e-09	1.12e-07
RSF1	0.755409	0.665147	0.857921	1.56e-05	6.93e-05
AGL	0.799911	0.723632	0.88423	1.26e-05	5.84e-05
AC092821.1	39.8501	7.85489	202.171	8.69e-06	4.26e-05
TUBA1C	1.02631	1.01294	1.03986	0.000103907	0.000330622
ZWILCH	1.43905	1.2517	1.65443	3.14e-07	2.79e-06
NCAM2	3.63554	1.69264	7.80861	0.00093536	0.00204818
SHISAL1	1.14511	1.06445	1.23187	0.000276784	0.000746289
POLRMT	1.05628	1.00949	1.10524	0.0178532	0.0225435
C10orf111	10.9113	2.05116	58.0431	0.00507229	0.00822024
WRAP73	1.9011	1.51669	2.38295	2.49e-08	3.56e-07
AC055758.1	234.47	11.6922	4701.95	0.000360701	0.000931994
LENG8	1.01839	1.01181	1.02501	3.58e-08	4.78e-07
COL16A1	1.04083	1.01776	1.06442	0.000466068	0.00115216
CFAP73	2.63429	1.51839	4.5703	0.000569614	0.001356
AC134407.1	1.88272	1.10484	3.20829	0.0199889	0.0245999
ST6GALNAC3	0.644052	0.540222	0.767838	9.33e-07	6.8e-06
FGA	1.00116	1.00036	1.00196	0.00457475	0.00756185
CPT1B	1.43247	1.21717	1.68585	1.53e-05	6.8e-05
DUXAP8	2.59495	1.8682	3.60441	1.29e-08	2.09e-07
NECTIN2	1.01882	1.00592	1.03189	0.00413668	0.00696897
TTLL11	0.285649	0.179998	0.453315	1.05e-07	1.14e-06
AC027373.1	1.71082	1.2862	2.27564	0.000225039	0.000627259
DNM1P33	2.30546	1.08293	4.90809	0.0302631	0.0340423
USH1C	0.98553	0.975876	0.99528	0.00370846	0.00636582
GCNT4	0.681361	0.563177	0.824346	7.9e-05	0.000262663
ABI3BP	0.968306	0.94456	0.992649	0.0110104	0.0153328
FAM49B	1.08628	1.02231	1.15425	0.00753044	0.011309
AC010201.1	1.69168	1.40624	2.03507	2.47e-08	3.53e-07
LSM1	1.09208	1.02326	1.16554	0.00799829	0.0118547
PCNX3	1.10457	1.0432	1.16955	0.000649693	0.0015111
NUTF2P7	4.77274	1.09846	20.7372	0.0370456	0.0398246
AL078624.2	14.9323	2.92015	76.3563	0.00116611	0.00246
F2RL3	0.939025	0.914963	0.963719	2.03e-06	1.28e-05
SCGB1B2P	1.24179	1.14588	1.34573	1.29e-07	1.36e-06
KRTAP4-8	171975000000000	3.74667e+06	7.89e+21	0.000270988	0.000732536
MORC2	1.11146	1.01068	1.2223	0.0293353	0.0332241
LDHAL6B	9.05121	2.14906	38.1211	0.00267528	0.00486553
EXOC4	0.939157	0.882118	0.999884	0.0495789	0.0496735
ISG20	1.17847	1.09731	1.26563	6.46e-06	3.34e-05
TMEM18	0.886618	0.822669	0.955537	0.00162847	0.00323892
DHX29	0.918757	0.864869	0.976003	0.00600376	0.00941724
CCT6P1	1.21968	1.10155	1.35049	0.000133124	0.000407864
PGF	1.00268	1.00023	1.00513	0.0319046	0.035456
IGHV3-33-2	4.35759	2.02346	9.38421	0.000169405	0.000498612
ERV3-1	1.13255	1.02092	1.25639	0.0187227	0.0233752
AC023090.1	3.07396	1.87118	5.0499	9.26e-06	4.49e-05
RF01909	2.47248	1.75605	3.48121	2.16e-07	2.05e-06
RABL2B	1.27825	1.12999	1.44596	9.51e-05	0.000306423
ABI2	0.814013	0.689057	0.961628	0.0155149	0.0201891
SYNGR2	1.00967	1.00092	1.01849	0.0301601	0.0339496
MIR6750	2.96785	1.65741	5.3144	0.000252414	0.00069107
AC103702.2	1.08042	1.05129	1.11036	2.9e-08	4.04e-07
SNX10	1.00654	1.00116	1.01194	0.0171932	0.0218557
SULT1C4	0.969968	0.954373	0.985818	0.00022673	0.000631179
CEBPB	1.01348	1.00847	1.01852	1.2e-07	1.27e-06
PRDM1	0.950346	0.905375	0.99755	0.0394823	0.0418191
AP000346.2	1.13017	1.03555	1.23344	0.00608917	0.00952183
AC111198.1	2.25926e+06	5.97984	853581000000	0.025555	0.0298632
PHF21A	1.24083	1.14111	1.34926	4.46e-07	3.71e-06
NCOA2	0.89004	0.83488	0.948845	0.000358938	0.000928416
JKAMP	0.906659	0.857609	0.958513	0.000554044	0.00132435
AC005307.1	4.93972	1.64915	14.796	0.00432108	0.0072227
PXYLP1	0.887977	0.805268	0.979181	0.0172325	0.0218947
AL035413.1	1.31931	1.03065	1.68882	0.0278356	0.0318782
HAUS8	1.67525	1.36278	2.05938	9.65e-07	6.99e-06
AC091057.1	3.76919	2.31701	6.13151	9.06e-08	1.01e-06
IMPDH2	1.01332	1.00146	1.02532	0.0275897	0.0316581
NAPG	0.910473	0.829413	0.999456	0.0486772	0.0490129
AHSA1	1.01749	1.00659	1.02851	0.00160772	0.00320501
SNORD113-6	144.626	3.06797	6817.73	0.0114001	0.0157862
AC096721.1	57814.2	75.4722	4.42876e+07	0.00121219	0.00254303
UCP3	1.45819	1.09115	1.94868	0.0107835	0.0150738
RHBDD1	0.857339	0.774226	0.949374	0.00309094	0.00548748
FAM156B	1.33736e+19	7180023291	2.49e+28	5.26e-05	0.000188029
MIR4292	1.1219	1.06498	1.18187	1.5e-05	6.69e-05
PRRX2-AS1	602.531	6.26666	57932.5	0.00600033	0.00941586
AL391056.1	1.11883	1.01653	1.23143	0.0217344	0.0262479
AL121832.3	8.11324	3.0529	21.5614	2.69e-05	0.000107744
AC136285.2	33.4467	5.25307	212.958	0.000202168	0.000575847
SMIM21	199605	20.3052	1962157036	0.00927162	0.0133672
AL109653.1	11.7335	1.33133	103.412	0.0265753	0.030737
RNU5B-2P	1.32084	1.19142	1.46432	1.23e-07	1.3e-06
AL662907.1	2.88413	1.40874	5.90475	0.0037633	0.00644438
HIST1H2BF	1.09753	1.02058	1.18028	0.0121008	0.0165482
AC026310.3	4.25317	1.13029	16.0042	0.0322654	0.0357706
WDR45	1.07369	1.04026	1.1082	1.06e-05	5.01e-05
HDGFL2	1.05598	1.01725	1.09618	0.00427213	0.00715385
PDLIM7	1.03647	1.02294	1.05018	9.12e-08	1.02e-06
C1DP3	5163565158	40408	659830000000000	0.000192995	0.000554326
CU639417.3	52000.1	1430.9	1.88972e+06	3.15e-09	6.75e-08
CDH12P3	1255.58	1.39438	1.13059e+06	0.039807	0.0420453
CSNK2A2	1.05968	1.0094	1.11247	0.0194334	0.024068
AP001107.4	1.24075	1.05409	1.46046	0.00950906	0.0136385
SYNE3	0.54289	0.374511	0.786972	0.00126159	0.00262908
C1QTNF12	1.0837	1.01967	1.15174	0.00968004	0.0138306
ZFAND5	0.981367	0.969883	0.992986	0.00173642	0.00341267
HERC2P5	1.2e-17	4.25e-34	0.340676	0.0438337	0.0452863
PNPLA1	1.35875	1.02789	1.79612	0.031305	0.0349156
AC007391.1	55.337	9.98406	306.707	4.36e-06	2.43e-05
RERGL	0.92389	0.853711	0.999838	0.0495329	0.0496468
RFK	0.965998	0.936369	0.996564	0.0295155	0.0333668
AC024023.1	132161	36.039	4.84657e+08	0.00486247	0.00794042
KLRC2	17.3136	8.39636	35.7013	1.14e-14	2.15e-12
RPS6KA4	1.118	1.06467	1.174	7.71e-06	3.86e-05
LINC01507	0.766941	0.699516	0.840866	1.59e-08	2.47e-07
KIAA1958	0.682412	0.57178	0.814449	2.29e-05	9.45e-05
IL1R1-AS1	14.9651	1.25838	177.971	0.0322016	0.035716
AC138969.1	1.29654	1.01851	1.65046	0.0349524	0.0380744
LINC02332	0.165049	0.030139	0.90385	0.037849	0.0405199
INCA1	1.21801	1.0723	1.38353	0.00241584	0.00448334
MIR4632	2.16279	1.09964	4.25381	0.0254058	0.0297187
PRR14	1.07151	1.01938	1.12631	0.00664071	0.0101972
FAM168A	0.910758	0.867005	0.956719	0.000198139	0.000566231
TMED3	1.14861	1.06	1.24463	0.000718477	0.00164795
FAM27E3	1.40332	1.16137	1.69567	0.00044916	0.00111748
MIR6738	1.96971	1.087	3.56922	0.0254167	0.029729
TRPC7-AS1	0.735363	0.553632	0.976748	0.0338036	0.0370661
IGHVIII-13-1	49.8262	1.59661	1554.95	0.0259811	0.0302048
IRGM	71.8034	12.4234	415	1.8e-06	1.16e-05
MED29	0.963737	0.932656	0.995852	0.0272121	0.031326
AL139424.1	0.0254886	0.00121441	0.534965	0.01814	0.0228099
CCNA1	1.24812	1.15714	1.34626	9.5e-09	1.62e-07
PDCD1	1.02897	1.00948	1.04884	0.00341942	0.00596518
LAMTOR2	1.01148	1.00467	1.01834	0.00093138	0.00204225
AC080013.2	1.9907	1.38994	2.85113	0.000172365	0.000506113
ACSM5	0.972286	0.949361	0.995765	0.0209676	0.0255486
AC117498.3	1.65845	1.04887	2.62231	0.030459	0.0342104
GMFB	0.900559	0.850001	0.954124	0.000380835	0.000975981
KNSTRN	1.32065	1.21913	1.43062	9.41e-12	5.8e-10
ICAM2	0.946978	0.897877	0.998765	0.0449126	0.0460685
RN7SKP150	1.3059	1.00856	1.69089	0.0429051	0.0445423
LINC02565	48.2796	9.45661	246.486	3.15e-06	1.84e-05
AL031008.1	8.15041	1.27744	52.0019	0.0264918	0.0306604
TMEM98	0.973067	0.947886	0.998916	0.0412503	0.0432015
ARC	0.540854	0.39498	0.740603	0.000126858	0.000391511
SLX4	2.1218	1.47535	3.0515	4.96e-05	0.000179072
AC010457.1	1.10076	1.01311	1.19599	0.0233451	0.0277685
LINC01947	9.41428	3.25808	27.2028	3.45e-05	0.000132162
IL27	3.27627	1.80412	5.94969	9.68e-05	0.000311277
NIT1	1.04303	1.00201	1.08572	0.0395671	0.0418794
AL021707.8	1.23417	1.11802	1.36239	3.02e-05	0.000118458
CPPED1	0.872837	0.81755	0.931863	4.63e-05	0.00016878
ATAD1	0.903777	0.854941	0.955402	0.000357411	0.000925279
SERF2	1.00565	1.00222	1.00909	0.00122826	0.00256943
AC099552.4	180233	3672.73	8.84465e+06	1.11e-09	2.82e-08
DHX9P1	4.65e-06	2.68e-11	0.806591	0.0460555	0.0470087
LINC-PINT	1.09372	1.035	1.15577	0.00146261	0.00296543
GARS-DT	1.29581	1.14594	1.46529	3.59e-05	0.000136678
ENG	0.995543	0.992731	0.998362	0.00195851	0.00376682
ARL10	0.880921	0.778326	0.99704	0.0447613	0.0459613
AC135983.2	1.29592	1.06396	1.57846	0.00999273	0.014186
FEM1AP4	27.5195	2.70682	279.783	0.00508613	0.00824086
AC109347.2	1.70236	1.19368	2.42779	0.00330861	0.00580819
EIPR1-IT1	3.63075	1.32296	9.96428	0.012304	0.0167702
RF00591	6.80383	1.03752	44.6181	0.0456789	0.0467019
CTDNEP1	1.03185	1.01427	1.04972	0.000347472	0.000903265
ANKRD18A	2.15842	1.43146	3.25455	0.000240817	0.000663135
LINC00845	0.00188443	0.000116992	0.030353	9.66e-06	4.66e-05
CARNS1	2.95359	1.71704	5.08067	9.1e-05	0.000295518
MTMR7	1.71103	1.03261	2.83515	0.0371133	0.03988
P4HB	1.0019	1.00083	1.00296	0.000471933	0.0011651
AC073288.1	14.5251	1.57877	133.635	0.0181149	0.0227861
AC130650.2	2.5857	1.71573	3.89681	5.64e-06	3e-05
TSPEAR-AS1	1.34191	1.14979	1.56612	0.00019109	0.00054971
TMEM266	1.20436	1.05073	1.38046	0.0075708	0.0113523
FAM156A	878.547	54.7015	14110.1	1.71e-06	1.12e-05
RBBP8	0.959461	0.929721	0.990151	0.00999349	0.014186
MT-ND1	1.00003	1	1.00006	0.0404822	0.0426028
ATP1A1-AS1	0.428199	0.305121	0.600923	9.32e-07	6.79e-06
NAT8B	0.976731	0.963982	0.989648	0.000444279	0.00110822
ZCWPW2	0.222892	0.0725117	0.685142	0.00879439	0.0127967
GRM3	0.0772579	0.0095319	0.626191	0.0164662	0.0211213
CCDC117	0.498679	0.318539	0.780692	0.00234577	0.00437359
CISH	0.950188	0.922162	0.979066	0.000823068	0.00184621
AC025048.1	0.0143579	0.00205937	0.100103	1.84e-05	7.95e-05
SCYL1	1.05334	1.01678	1.09122	0.00393435	0.00668617
PTPN9	0.813955	0.752852	0.880017	2.34e-07	2.19e-06
ZNF112	0.492704	0.36416	0.666623	4.45e-06	2.47e-05
BNIP3P5	2.57803	1.31144	5.06788	0.00602952	0.00944759
ZNRF3	0.00037029	4.53e-06	0.0302444	0.000435879	0.00109199
ATAT1	1.25479	1.14064	1.38035	3.1e-06	1.82e-05
BRMS1	1.02676	1.00462	1.0494	0.0176015	0.0222753
NMU	1.06263	1.02732	1.09915	0.000426402	0.00107244
HERPUD1	0.980145	0.97042	0.989967	8.08e-05	0.000267462
VDAC1P10	1.06641e+07	524.251	216925000000	0.00138801	0.0028443
SNX30	0.805098	0.749392	0.864945	3.11e-09	6.68e-08
PDLIM5	0.952029	0.921912	0.983131	0.00272428	0.00494124
AL137127.1	1.67241	1.32736	2.10715	1.29e-05	5.92e-05
UBE2V1P14	18518939098	1.60571	2.14e+20	0.0454975	0.0465422
CLMP	1.09355	1.06724	1.1205	6.1e-13	6.04e-11
AC010468.1	0.43675	0.231939	0.822414	0.0103046	0.0145422
RN7SKP239	1.5176	1.04268	2.20883	0.0293913	0.0332695
BUD13	0.890326	0.814325	0.97342	0.0107196	0.0150033
AC068987.4	1.1165	1.01334	1.23016	0.0258888	0.0301448
RAB5IF	1.06133	1.03642	1.08684	9.04e-07	6.63e-06
SNHG17	1.1547	1.106	1.20555	6.08e-11	2.64e-09
AC090159.1	679.929	2.60489	177475	0.0216087	0.0261439
VMP1	1.0102	1.00586	1.01456	3.78e-06	2.14e-05
EEF1A1P14	0.354631	0.165336	0.760655	0.00775351	0.0115675
LIN52	0.766745	0.630054	0.933092	0.00801971	0.0118816
MAN2A2	1.07558	1.00037	1.15643	0.0488283	0.0491147
ITGA9-AS1	0.270376	0.107607	0.679355	0.00539564	0.00864639
PITX2	1.03025	1.00386	1.05733	0.024407	0.028783
PSMG3	1.0331	1.01761	1.04883	2.4e-05	9.8e-05
AC007560.1	0.15387	0.0358806	0.659853	0.0117476	0.0161837
AC211486.5	4053.76	10.827	1.51777e+06	0.00599807	0.00941452
SYNE1	0.806693	0.718222	0.906062	0.000289659	0.000774517
NUDT9	0.945816	0.894638	0.999922	0.0496776	0.0497485
AL121890.5	1.38377	1.07409	1.78273	0.0119734	0.0164196
RANGAP1	1.04326	1.02695	1.05983	1.39e-07	1.44e-06
RNU6-1101P	1.54927	1.05648	2.27191	0.02501	0.0293573
PCSK4	1.29473	1.09929	1.52492	0.00197565	0.00379532
GPRIN1	1.20398	1.0972	1.32116	8.95e-05	0.000290982
MEI1	1.15563	1.02835	1.29868	0.0151231	0.019784
RNU6-968P	13.7297	4.12727	45.6729	1.94e-05	8.28e-05
GRIN1	4.34089	2.21369	8.51219	1.93e-05	8.24e-05
FAM90A20P	40.0228	3.77527	424.294	0.0021928	0.00413333
AL357140.2	0.187419	0.104445	0.336311	1.99e-08	2.97e-07
CEBPA-DT	1.41495	1.0416	1.92214	0.0263707	0.0305628
TRMT12	0.841092	0.72846	0.97114	0.0183146	0.0229707
AL445472.1	0.516263	0.379439	0.702425	2.57e-05	0.000103606
AFG3L1P	1.54286	1.31133	1.81527	1.72e-07	1.7e-06
PDZRN3	0.767888	0.674701	0.873945	6.3e-05	0.000218354
CYP2J2	0.995993	0.992571	0.999425	0.022174	0.026666
ADAM8	1.0431	1.02491	1.06163	2.61e-06	1.58e-05
LINC01219	58.5181	6.74029	508.044	0.000223926	0.000625264
EMP3	1.01315	1.00766	1.01867	2.42e-06	1.48e-05
INTS12	0.753117	0.639897	0.886369	0.000646933	0.00150539
LRRC75A-AS1	0.994935	0.991033	0.998852	0.0113044	0.0156689
AL360181.1	1.2048	1.02338	1.41837	0.0252517	0.0295913
AC007032.1	12.4969	4.83709	32.2865	1.84e-07	1.8e-06
LRRC37A3	1.53947	1.26748	1.86983	1.36e-05	6.2e-05
COL6A4P2	3.00669	1.76222	5.12999	5.38e-05	0.000191403
AC091812.3	2.63611	1.20291	5.77688	0.0154572	0.0201354
MAT2A	0.982431	0.973949	0.990988	6.17e-05	0.000214683
SRP54	0.947837	0.911322	0.985815	0.00752348	0.0113021
TAMM41	1.74794	1.23385	2.47622	0.00167529	0.00331329
INO80B	1.0598	1.00095	1.12211	0.0463242	0.0472005
MIR140	0.950175	0.918603	0.982833	0.00303376	0.00539766
IGHV2-70D	1.01601	1.00626	1.02585	0.00124081	0.00259229
PPIAP45	1.25363	1.09193	1.43928	0.00133623	0.00275697
IL23A	1.93497	1.60041	2.33945	9.4e-12	5.8e-10
AC004832.6	2.27391	1.30895	3.95024	0.00355212	0.00614814
AC023078.7	23998634621	23.5668	2.44384e+19	0.0239112	0.028314
GNRH2	7.2296	2.2106	23.6438	0.00106754	0.00228574
TAT-AS1	4.85658	1.0659	22.1282	0.0411078	0.0430798
ZNF480	0.815573	0.712221	0.933923	0.00319039	0.00563352
PIGT	1.00947	1.00351	1.01547	0.00181922	0.00354328
VWA1	0.988643	0.980015	0.997346	0.0106457	0.0149193
PDE7B	0.769049	0.68519	0.863171	8.28e-06	4.09e-05
AC007000.1	1.49555	1.11863	1.99947	0.00659498	0.0101364
AL109933.4	0.0595122	0.011027	0.321184	0.00103665	0.00222899
AC012073.1	4.17526	2.7775	6.27644	6.34e-12	4.23e-10
COMMD2	0.875015	0.815136	0.939292	0.000222806	0.000622726
STRC	5.48989	1.03268	29.1852	0.0457508	0.0467559
S100A16	1.01173	1.00742	1.01606	8.43e-08	9.54e-07
GPSM3	1.02462	1.0131	1.03627	2.5e-05	0.000101289
AL031600.1	1.3595	1.16792	1.58252	7.41e-05	0.000249064
NVL	1.18292	1.05902	1.32132	0.00292285	0.00523825
HEBP2	1.06643	1.0157	1.11969	0.00969406	0.0138449
AC138696.1	13336.1	31.7195	5.60704e+06	0.00205969	0.00392355
MRM1	1.13062	1.0329	1.23759	0.00777019	0.0115818
COL9A2	1.10326	1.04944	1.15984	0.000117715	0.000367449
RNU6-1048P	1.18806	1.01562	1.38978	0.0312611	0.0348855
PEX19	0.933572	0.905065	0.962977	1.4e-05	6.32e-05
AC004936.1	567.939	10.0804	31998	0.0020471	0.00390334
ID2	0.993053	0.987842	0.998291	0.00939643	0.0135075
IL18BP	1.05075	1.02083	1.08156	0.000784856	0.0017748
SKP2	1.13027	1.06409	1.20057	6.95e-05	0.000236598
PLCB2-AS1	19.2436	1.02103	362.687	0.0483981	0.048818
SCD5	0.968698	0.949938	0.987829	0.00143644	0.00292284
TNKS1BP1	1.03612	1.01229	1.06051	0.00279992	0.00505664
U62317.4	1.15666	1.03601	1.29136	0.00961409	0.013752
SAMD10	1.10662	1.03801	1.17977	0.0019198	0.00370736
ROM1	1.23102	1.13236	1.33827	1.08e-06	7.65e-06
ZMYND12	0.777057	0.659228	0.915947	0.00264377	0.0048225
PTP4A3	1.01725	1.00718	1.02743	0.000757062	0.00172305
SPRED1	0.945613	0.905936	0.987027	0.0105572	0.014822
ABLIM1	0.948424	0.927137	0.9702	4.83e-06	2.64e-05
CD248	1.00486	1.0021	1.00762	0.000550033	0.00131626
FAM230B	2.22e+70	2.75842e+17	1.79e+123	0.00915882	0.0132291
SNRPD2	1.00345	1	1.00691	0.0499312	0.0499447
ZNF511	1.08737	1.01798	1.16149	0.0127925	0.0173253
MAGEA2	10757500000000	5.54226	2.09e+25	0.0376556	0.0403481
PTPRA	0.945642	0.915305	0.976984	0.000780577	0.00176613
RN7SL213P	4.65928	1.29758	16.7303	0.0183065	0.0229665
AP000904.1	1.8846	1.49554	2.37488	7.81e-08	8.94e-07
ACOX3	1.1823	1.06397	1.3138	0.00185612	0.00360373
PNPLA8	0.876273	0.813805	0.943535	0.000464764	0.00115029
PSMB10	1.01803	1.0055	1.03071	0.00466856	0.00768504
MPL	0.0366902	0.00603563	0.223037	0.000331504	0.000868659
ARHGEF19	1.30866	1.19593	1.43202	4.83e-09	9.35e-08
ZNF41	0.811051	0.694067	0.947751	0.00840828	0.0123306
TRIM27	1.20294	1.0928	1.32418	0.000162317	0.000481594
HMGN2P6	0.258669	0.071974	0.929636	0.0382887	0.0408808
RAG1	0.221025	0.125008	0.39079	2.09e-07	2e-06
ACTR6	0.869669	0.783838	0.964899	0.00844033	0.012362
RNU6-1158P	10.2265	1.42095	73.5995	0.0209519	0.0255399
GOLGA7	0.953303	0.931803	0.9753	3.98e-05	0.000149084
ADPRH	0.850803	0.780904	0.926958	0.000220718	0.000617944
AC015813.1	1.20572	1.1179	1.30044	1.24e-06	8.64e-06
RNU6-961P	9.50198	1.49528	60.3819	0.0170153	0.0216824
SYT9	0.823445	0.749862	0.904249	4.75e-05	0.00017273
TEN1-CDK3	2.19821	1.55417	3.10913	8.48e-06	4.17e-05
PREPL	0.923269	0.88555	0.962596	0.000175986	0.000514694
POLR2C	0.944138	0.920791	0.968077	6.81e-06	3.47e-05
MGAT5B	1.75665	1.26521	2.43899	0.000765838	0.00173873
BRD9	1.48163	1.31013	1.67558	3.76e-10	1.12e-08
SNORA3B	1.19023	1.06097	1.33524	0.0029885	0.00533128
RNU6-41P	1.48103	1.0891	2.01401	0.0122741	0.0167385
THBS2	1.00556	1.00194	1.00919	0.0025747	0.00472103
ETS1	0.983515	0.976673	0.990405	3.06e-06	1.8e-05
IL13	43.3029	2.55475	733.981	0.00906745	0.0131216
EEF2	0.998504	0.997677	0.999331	0.000396539	0.00100851
RNU7-85P	15.7302	1.49848	165.126	0.0216115	0.0261451
OTUD1	0.939847	0.901335	0.980005	0.0036593	0.00629727
AC011498.6	1.50829	1.2203	1.86425	0.000143696	0.000435036
NDUFB6	0.961441	0.942063	0.981218	0.00015366	0.000459515
ENY2	1.1062	1.0058	1.21661	0.037607	0.0403047
GPR63	12.5417	3.63974	43.2159	6.16e-05	0.000214454
EIF2B1	1.17521	1.11305	1.24085	5.8e-09	1.09e-07
AL139099.3	1.58515	1.19819	2.09709	0.00125457	0.00261738
AL137779.2	0.543846	0.327625	0.902766	0.0184948	0.0231576
USP10	0.936522	0.898229	0.976449	0.00207808	0.00395143
MAP2K6	0.580694	0.374448	0.900542	0.0151861	0.019854
IGHD4-11	1.86958	1.11251	3.14183	0.0181505	0.0228213
SEMA6A	0.963311	0.938504	0.988773	0.00498235	0.0080994
AL096677.1	13.2196	1.18153	147.908	0.0361398	0.0390674
RNU6-627P	1756.3	2.98095	1.03477e+06	0.0217004	0.0262204
AZI2	0.743722	0.61321	0.902013	0.00263448	0.00480912
RCC1	1.08532	1.05551	1.11597	8.33e-09	1.45e-07
IFNG-AS1	1.81224	1.07778	3.04719	0.0249305	0.0292881
KRT75	5.01969	1.63944	15.3695	0.00471576	0.0077489
ATXN2	1.28408	1.09378	1.5075	0.00224926	0.0042214
MMP17	1.20519	1.11978	1.29712	6.47e-07	5.04e-06
HNRNPA1P35	0.217852	0.0591065	0.802951	0.0220386	0.0265312
TMEM37	0.991263	0.987472	0.995068	7.15e-06	3.62e-05
CFH	1.01206	1.00401	1.02017	0.00324411	0.00571673
AL157698.1	137072	22.8076	8.23792e+08	0.00771369	0.0115209
GPATCH3	0.837032	0.744669	0.940851	0.0028637	0.00515292
AC009148.1	16.7249	6.69942	41.7533	1.59e-09	3.81e-08
PSMB4	1.01114	1.0062	1.0161	9.3e-06	4.51e-05
RAB14	0.956664	0.939342	0.974306	2.01e-06	1.27e-05
CROT	0.781881	0.673756	0.907357	0.00119434	0.00251094
ZCRB1	1.0295	1.00333	1.05636	0.0269117	0.0310322
MPP6	0.887584	0.819782	0.960993	0.00326809	0.00575211
MIR4666A	2.77588	1.59712	4.82461	0.000294498	0.000785576
MT1L	1.00752	1.00224	1.01284	0.00522861	0.00843464
OCIAD1-AS1	1.61301	1.36206	1.91019	3e-08	4.14e-07
CNTNAP5	0.622959	0.457943	0.847438	0.00257595	0.00472274
AC005324.4	270932	371.319	1.97685e+08	0.000199932	0.000570251
ZNF252P	0.654358	0.555496	0.770814	3.88e-07	3.32e-06
AC069200.1	1.65587	1.33693	2.05091	3.84e-06	2.17e-05
FUT6	0.902441	0.863504	0.943133	5.07e-06	2.75e-05
VANGL1	0.797738	0.722375	0.880963	8.08e-06	4.01e-05
PFKFB4	1.06876	1.0124	1.12827	0.0161355	0.0207767
BRMS1L	0.657743	0.550461	0.785934	4e-06	2.25e-05
AL035411.2	520.496	2.56121	105776	0.0210647	0.025633
AP003086.1	6.98427	1.62196	30.0747	0.00907524	0.0131303
AC022973.4	3.97526	2.18051	7.24727	6.66e-06	3.42e-05
LTA4H	0.9477	0.916924	0.979508	0.00142665	0.00290678
HSD17B7P2	1.24207	1.13383	1.36064	3.16e-06	1.85e-05
AL513485.1	116343	2.5975	5211085663	0.0327893	0.0362153
AL354824.2	253.336	36.4267	1761.87	2.23e-08	3.27e-07
CLPTM1L	0.98148	0.968362	0.994775	0.0064674	0.00999249
AC093166.4	35.1497	1.9983	618.277	0.0149666	0.019621
MBD6	1.09036	1.05144	1.13071	3.08e-06	1.81e-05
CYFIP2	0.9427	0.923284	0.962525	2.74e-08	3.86e-07
LINC02409	0.00115656	8.24e-06	0.162256	0.0073414	0.0110748
PIGV	0.793102	0.726469	0.865847	2.25e-07	2.13e-06
CCSER1	0.0497725	0.0135752	0.182487	6.01e-06	3.15e-05
AMIGO1	0.942515	0.906281	0.980197	0.00307663	0.00546274
GOLGA6L5P	3.87204	1.68229	8.91207	0.00145796	0.00295764
CDC14B	0.664643	0.586431	0.753286	1.6e-10	5.72e-09
FAM183A	1.08607	1.00521	1.17344	0.036479	0.0393561
NRG1	0.832631	0.700255	0.990031	0.038137	0.0407602
ALG10B	0.728641	0.536353	0.989865	0.0428541	0.0445061
SPDYA	3.06644	1.90025	4.94831	4.44e-06	2.47e-05
SNORD73B	1.36139	1.11689	1.65942	0.00225417	0.00422915
WDR83	1.18421	1.07695	1.30217	0.000482793	0.00118654
ABHD17AP8	4.56877e+07	90.2002	23141500000000	0.0084952	0.0124301
AC090772.3	1.8365	1.30435	2.58576	0.000497655	0.00121578
LINC01905	3.55254	1.02199	12.349	0.0461314	0.0470666
FAM225A	23.7323	9.74635	57.7879	3.07e-12	2.32e-10
EMBP1	4.73463	2.10777	10.6353	0.000166026	0.00049033
SLC12A9	1.14949	1.0607	1.24571	0.000682262	0.00157604
AC107391.1	6869.29	13.1343	3.59267e+06	0.00566958	0.00900707
ZNF507	0.784313	0.64214	0.957966	0.0172754	0.021936
DIRAS2	0.940264	0.911355	0.97009	0.000110698	0.00034872
TNFRSF18	1.20578	1.11203	1.30743	5.86e-06	3.09e-05
CCDC57	1.33622	1.21681	1.46734	1.29e-09	3.17e-08
FGF7P2	6486.68	10.53	3.99591e+06	0.00739922	0.0111473
MRPL40P1	1.90606	1.4149	2.56772	2.21e-05	9.16e-05
NBPF9	1.27606	1.01224	1.60865	0.0391221	0.0415271
CDK20	0.794455	0.695701	0.907226	0.00067975	0.0015711
FAM161B	0.630906	0.508816	0.782292	2.7e-05	0.000107913
SLC12A8	1.14965	1.11125	1.18937	8.54e-16	2.97e-13
FANCA	1.55399	1.28014	1.88641	8.31e-06	4.1e-05
CDCA8	1.13424	1.09505	1.17483	2.2e-12	1.75e-10
AC007193.2	3.09077	1.33227	7.17036	0.00858561	0.0125375
AC092143.3	4.71372	2.95765	7.51245	7.03e-11	2.96e-09
XRCC5	0.986499	0.973824	0.999339	0.0393809	0.041731
RN7SL379P	368.914	7.91474	17195.5	0.00256681	0.00470891
MTDHP1	6.28647	3.04933	12.9601	6.35e-07	4.96e-06
YWHAE	0.992513	0.987414	0.997638	0.00424071	0.00711234
MACROD2	1.09921	1.04185	1.15974	0.000542014	0.00130045
AL354811.1	0.544145	0.316421	0.935759	0.0278064	0.0318512
HAUS8P1	6328	1.35893	2.94671e+07	0.0422414	0.0440455
SNX13	0.767584	0.673497	0.874816	7.35e-05	0.000247569
C6orf136	1.04273	1.00108	1.08612	0.0442415	0.0455804
PDCD1LG2	1.09009	1.03567	1.14737	0.000962989	0.00209628
AC055876.2	4.995	2.26515	11.0148	6.71e-05	0.000230169
CIAPIN1P	0.0002017	5.68e-07	0.0715928	0.00451036	0.00747301
ZMPSTE24	0.958783	0.935295	0.982861	0.000880739	0.00195353
DCTN3	0.880229	0.834194	0.928804	3.24e-06	1.89e-05
ZNF45	0.730746	0.637424	0.83773	6.8e-06	3.47e-05
ZFAND2A	1.03381	1.00217	1.06646	0.0360437	0.0389806
GSEC	1.38754	1.1325	1.70002	0.001574	0.00315142
SCO2	1.03504	1.0177	1.05268	6.47e-05	0.000223286
CADPS2	0.85953	0.801711	0.921519	2.04e-05	8.62e-05
SRP72	0.959061	0.934691	0.984065	0.00145679	0.00295567
AC106028.4	39.0942	10.8232	141.211	2.21e-08	3.25e-07
AL356804.1	10.3773	1.28844	83.5814	0.027945	0.0319762
TONSL	1.54232	1.32355	1.79725	2.83e-08	3.95e-07
ARHGEF25	1.10008	1.05675	1.14519	3.29e-06	1.91e-05
DBIP2	151.429	11.5667	1982.49	0.000130484	0.000401108
INIP	0.759028	0.694504	0.829546	1.18e-09	2.94e-08
LLPHP2	1.21376	1.0222	1.44122	0.0270688	0.0311914
AP000697.1	5.10421	2.25162	11.5708	9.47e-05	0.000305637
SLITRK6	1.32613	1.15316	1.52504	7.54e-05	0.000253004
ZMAT3	0.93402	0.880304	0.991015	0.0239068	0.0283111
PICK1	1.13236	1.06635	1.20247	4.99e-05	0.000179888
ZNF337-AS1	2.15969	1.01314	4.60375	0.0461765	0.0470963
DNMBP	0.841217	0.747935	0.946134	0.003935	0.00668651
AL137244.1	2.86766	1.61078	5.10529	0.00034372	0.000894861
CYYR1	0.955223	0.939	0.971727	1.59e-07	1.61e-06
SNHG10	1.40464	1.25064	1.5776	9.75e-09	1.66e-07
AC073869.3	1.62674	1.21297	2.18165	0.00115712	0.00244385
MOCS2	0.880586	0.828176	0.936313	4.87e-05	0.000176187
AC124276.2	2.0717	1.0521	4.0794	0.0351287	0.0382295
INO80	0.829432	0.759348	0.905984	3.3e-05	0.000127678
CACNA2D4	1.1208	1.03357	1.21539	0.00580142	0.00916321
GAPDHP16	1972.29	3.53824	1.0994e+06	0.0186911	0.0233476
MED4-AS1	2.08635	1.01686	4.28065	0.0449019	0.0460608
RN7SKP68	0.130671	0.0274206	0.622707	0.0106323	0.0149062
HOOK1	0.925276	0.89764	0.953762	5.17e-07	4.18e-06
MUT	0.921703	0.894511	0.949722	9.49e-08	1.05e-06
MTND4P22	417809	11.4761	15211223937	0.0157196	0.0203906
RNU6-1278P	1.41614	1.02234	1.96163	0.0363598	0.0392629
DDX11L16	1769.12	4.56453	685676	0.0139219	0.0185215
CPA4	1.02032	1.00803	1.03277	0.00114358	0.00242253
GAREM1	0.905303	0.872452	0.939391	1.33e-07	1.39e-06
KRT17P2	510027	5.01506	51869292604	0.0254787	0.0297875
ZNF658	0.159533	0.0859586	0.296083	5.97e-09	1.12e-07
ARHGEF39	1.43768	1.15728	1.78602	0.00103968	0.00223486
CDKL2	0.53443	0.434643	0.657126	2.82e-09	6.17e-08
AC239859.6	1.08551	1.03364	1.13999	0.00102207	0.00220376
PRR26	0.735506	0.600347	0.901094	0.00302451	0.00538315
AC007743.1	0.573697	0.439315	0.749185	4.49e-05	0.00016482
NATD1	0.872981	0.803355	0.948641	0.00135877	0.0027941
ACSS3	0.871896	0.804479	0.944961	0.000841587	0.00188141
SLC39A9	0.905504	0.87194	0.940359	2.59e-07	2.38e-06
CD6	1.0961	1.00339	1.19736	0.0418407	0.0437046
MBLAC2	0.632436	0.510832	0.782989	2.61e-05	0.000104737
POMT2	1.16643	1.04197	1.30577	0.00749459	0.011269
LINC01170	3.0225	1.17314	7.78725	0.0219831	0.0264839
AL138826.1	0.966446	0.942588	0.990907	0.00744506	0.0112071
CYP2E1	1.06627	1.00647	1.12961	0.0293247	0.0332147
LGALSL	0.893927	0.851477	0.938494	6.26e-06	3.26e-05
AC034229.4	2.39233	1.64348	3.4824	5.28e-06	2.83e-05
NUDT11	1.38476	1.27043	1.50939	1.32e-13	1.75e-11
ABRAXAS2	0.863555	0.801399	0.930532	0.00011857	0.000369805
YWHAZP4	0.604969	0.418948	0.873589	0.0073433	0.0110766
PIGA	0.872478	0.772802	0.98501	0.0275257	0.0315993
GLUD2	0.565877	0.464729	0.689039	1.45e-08	2.3e-07
LINC01671	0.959285	0.94303	0.97582	1.87e-06	1.2e-05
APLP2	0.993464	0.988828	0.998121	0.00599206	0.0094099
SP4	0.712857	0.586017	0.867151	0.000709577	0.00163007
LINC02289	0.451129	0.247272	0.823052	0.00946592	0.0135862
LINC02353	58.274	1.03271	3288.31	0.0481996	0.0486549
PSMA3-AS1	1.08393	1.02677	1.14427	0.00354699	0.00614328
NRADDP	2.81232	1.57318	5.02747	0.000485348	0.00119203
AP000577.1	2.54261	1.66728	3.87748	1.46e-05	6.57e-05
GCNT1	1.12047	1.059	1.18551	7.78e-05	0.000259362
DDX55	1.36113	1.21498	1.52485	1.04e-07	1.13e-06
AC016597.2	25.4655	1.61036	402.699	0.02155	0.02609
SOX1	1.90178	1.21817	2.96901	0.0046792	0.00769912
AC124319.1	1.43062	1.22773	1.66704	4.45e-06	2.47e-05
CDK2	1.16052	1.10107	1.22318	2.89e-08	4.02e-07
LINC01869	2.39838	1.21414	4.73771	0.011782	0.016213
CLEC2B	1.03231	1.02131	1.04343	6.01e-09	1.12e-07
AC009075.1	15.7733	2.99698	83.0161	0.00113254	0.00240284
TRIP4	0.849808	0.792606	0.911137	4.71e-06	2.58e-05
ZBED2	1.25211	1.12913	1.38849	2.02e-05	8.55e-05
PTGR1	0.984144	0.969486	0.999024	0.036843	0.0396587
PDCL3P4	1.13663	1.07282	1.20424	1.4e-05	6.32e-05
LIX1L-AS1	1.41701	1.02635	1.95635	0.034172	0.0373647
CDC14C	2.1e-10	1.31e-18	0.0337383	0.0208021	0.0253825
ATXN1	0.855457	0.75412	0.970412	0.0152311	0.0199006
MDK	1.008	1.00562	1.01038	3.66e-11	1.75e-09
ACVR2B	0.482815	0.328487	0.709647	0.000211023	0.000596006
AC243965.1	0.000197723	8.03e-08	0.486997	0.0323107	0.0358074
AC013451.2	2.78868	1.94436	3.99963	2.49e-08	3.56e-07
AC002386.1	6611.55	6.93722	6.30117e+06	0.011958	0.0164046
AC139491.2	1.5501	1.28061	1.8763	6.85e-06	3.49e-05
FOXK2	1.27859	1.13673	1.43815	4.21e-05	0.000155985
CXCL5	1.01773	1.01164	1.02385	9.5e-09	1.62e-07
ST6GALNAC4P1	1.98449	1.55782	2.52802	2.87e-08	4e-07
TEX12	10.6965	1.97255	58.0036	0.00600454	0.00941746
MRPL30	0.874439	0.817443	0.935409	9.56e-05	0.000307743
GRAMD1A	1.06538	1.04613	1.08499	1e-11	6.13e-10
PAGE2	1.01598	1.00418	1.02791	0.00783181	0.0116607
CALU	1.00923	1.00553	1.01295	9.28e-07	6.77e-06
HMGN4	0.983812	0.972999	0.994745	0.00379911	0.00649376
AC093520.1	22.3755	8.79726	56.9112	6.79e-11	2.88e-09
PRKAA1	0.936856	0.905518	0.969277	0.000171518	0.000503993
SLC31A1	0.943754	0.902936	0.986417	0.0102818	0.0145142
DNAJC1	0.964491	0.945052	0.984329	0.000500546	0.00122102
ASH1L-AS1	1.47704	1.1577	1.88446	0.00170021	0.00335448
RBM8A	0.952218	0.917667	0.98807	0.00941957	0.0135331
AL772284.2	235.738	1.24165	44756.9	0.0412682	0.0432172
LYPD2	0.283001	0.090034	0.889551	0.0307526	0.0344748
HACL1	0.848244	0.746759	0.963521	0.011356	0.015731
AC245014.1	6.8394	2.73839	17.0821	3.84e-05	0.000144604
IKBKB	1.12022	1.01711	1.23379	0.0212048	0.0257487
CPXCR1	24848041789	132367	4664490000000000	0.000111758	0.000351532
OR10V3P	8.17298	1.83787	36.3452	0.00579192	0.00915115
BBOF1	0.704555	0.557581	0.89027	0.00334975	0.00586597
AL691447.2	0.0920856	0.0145667	0.582134	0.0112431	0.0155995
AC004692.1	105.023	10.4521	1055.28	7.7e-05	0.000257381
KDF1	0.76129	0.672862	0.861339	1.5e-05	6.69e-05
MRPL46	0.731384	0.548078	0.975997	0.0335857	0.0368932
CMC4	27906.4	130.026	5.98934e+06	0.000186244	0.000538502
RPP14	0.62207	0.461535	0.838444	0.00182721	0.00355649
AC010342.1	0.000923601	2.99e-05	0.0285693	6.59e-05	0.000226768
ARHGEF9-IT1	5.00286	1.50194	16.6642	0.00872813	0.0127166
CRTAM	1.11679	1.00996	1.23492	0.0313118	0.0349156
TSEN54	1.12519	1.05355	1.20171	0.000441444	0.00110267
GNAQ	0.931392	0.904172	0.95943	2.64e-06	1.6e-05
BCL10	0.894207	0.83928	0.952728	0.000545809	0.00130785
SAPCD2P3	28.5701	2.35569	346.501	0.00846557	0.0123929
CDC7	1.3159	1.19889	1.44432	7.56e-09	1.34e-07
TIGIT	1.1705	1.06964	1.28088	0.000616663	0.00144844
TRAF4	1.06847	1.0269	1.11172	0.00107063	0.00229204
EPYC	1.03746	1.01037	1.06527	0.00644597	0.00996669
EMSY	0.699205	0.534434	0.914776	0.00906425	0.0131182
AP000892.2	2.06362	1.38503	3.07469	0.000369432	0.000951221
THRAP3	0.977971	0.957748	0.99862	0.0366661	0.0395204
UBE3D	0.517094	0.274833	0.972902	0.0408399	0.0428721
CCDC171	0.0123939	0.00170861	0.0899024	1.41e-05	6.36e-05
ZNF787	1.08267	1.0295	1.13858	0.00199131	0.00381547
UGDH	1.03768	1.02273	1.05285	5.89e-07	4.66e-06
AC105362.1	91407.7	3.26738	2557204779	0.0287715	0.0327289
REST	0.836149	0.768124	0.9102	3.58e-05	0.000136299
TMED9	1.00471	1.00033	1.00911	0.0348661	0.0379968
AC108693.1	0.0495019	0.00441347	0.555219	0.0148086	0.0194467
AC093249.4	2.1109	1.15543	3.85648	0.0151056	0.0197681
AC010809.3	8.97954	2.55095	31.6086	0.000629856	0.00147426
RPL39P40	1.13364	1.02504	1.25375	0.0146345	0.0192817
AKR1B10P1	1.31637	1.13753	1.52333	0.000224613	0.000626469
AC020637.1	22.5573	1.93806	262.547	0.0128334	0.0173664
VN1R96P	433106	874.931	2.14395e+08	4.13e-05	0.000153756
ITGB1BP2	1.98685	1.3413	2.94311	0.000615485	0.00144614
STARD3NL	0.961945	0.927085	0.998115	0.0393821	0.041731
INPP5E	1.13419	1.07946	1.19169	6.03e-07	4.76e-06
SNORD72	1.50074	1.20178	1.87407	0.000341499	0.00089018
AC010331.1	1.95963	1.56955	2.44665	2.84e-09	6.21e-08
ALDH16A1	1.13462	1.0616	1.21266	0.00019831	0.000566502
RNU7-67P	86.2422	3.63932	2043.71	0.00578309	0.00914261
RNY3P5	5471.26	34.3469	871539	0.000878154	0.0019496
AL691403.2	4.42687	1.57356	12.454	0.0048176	0.0078841
POLR1D	0.930828	0.88672	0.977129	0.00380287	0.00649868
YAP1P1	3051.01	3.91821	2.37575e+06	0.0181766	0.0228463
ZNF709	16.0174	1.43932	178.248	0.0240588	0.0284473
CTBP2P7	8.846	1.32657	58.9878	0.0243294	0.0287192
KRBOX4	1.20966	1.07673	1.35901	0.0013525	0.00278354
MZT1P2	7.64492	3.88173	15.0564	4.05e-09	8.18e-08
NMRAL1	1.03307	1.00588	1.061	0.0168022	0.0214627
MTURN	0.870478	0.817255	0.927166	1.64e-05	7.22e-05
USP8	0.621392	0.524305	0.736458	4.04e-08	5.25e-07
AC004067.1	1.61579	1.20886	2.15972	0.0011902	0.0025044
ACTR10	0.900295	0.863316	0.938858	9.19e-07	6.71e-06
AC098613.1	1.13358	1.00992	1.27238	0.0333795	0.0367242
MFN2	0.955307	0.931027	0.98022	0.00049954	0.00121937
F8A2	11315238146	7.96844	1.60677e+19	0.0313192	0.0349159
YTHDF2	0.951527	0.914736	0.989798	0.0135241	0.0181205
MRPL47	1.03118	1.01026	1.05253	0.00332672	0.00583164
CR769775.3	4.15071	1.86171	9.25404	0.000502873	0.00122548
AC010343.3	2.56517	1.89479	3.47272	1.09e-09	2.78e-08
TRIM2	0.928347	0.885369	0.97341	0.00211001	0.00400028
E4F1	1.31206	1.19228	1.44389	2.69e-08	3.8e-07
AC027601.1	4.07536	2.56543	6.47398	2.69e-09	5.95e-08
U62317.2	1.06195	1.04218	1.08209	3.66e-10	1.09e-08
AC106782.6	1.4413	1.19322	1.74095	0.000148817	0.000447664
ZNF354B	1.11078	1.01793	1.2121	0.0183209	0.0229747
TWISTNB	0.875605	0.799213	0.959299	0.00434306	0.00725121
AL365330.1	1.19323	1.04166	1.36685	0.0108062	0.0150973
AC069307.1	1.75214	1.1568	2.65386	0.00810683	0.0119772
OXSR1	0.916676	0.863601	0.973013	0.00424992	0.00712476
PRSS3	1.04501	1.02852	1.06176	5.76e-08	6.99e-07
IPO5	0.949534	0.921177	0.978763	0.000815062	0.00183075
NINJ1	1.0184	1.00649	1.03044	0.00238404	0.00443373
PIGU	1.04791	1.01289	1.08415	0.00696569	0.0106053
MIEN1	1.01431	1.00111	1.02769	0.0335726	0.0368816
Z93930.3	1.96657	1.20433	3.21126	0.00686998	0.0104838
PRELID1P4	2.25049	1.53502	3.29943	3.25e-05	0.000126315
RGS11	1.24576	1.04339	1.48739	0.0151184	0.0197831
GCOM2	2.65207	1.56289	4.50028	0.000300312	0.000799061
TJAP1	1.13469	1.04704	1.22969	0.00206616	0.00393383
PI15	1.42654	1.23523	1.64748	1.33e-06	9.11e-06
PLA2G10	0.109478	0.0161376	0.742709	0.0235454	0.0279516
AC087821.1	2.53964	1.07914	5.97678	0.0328118	0.0362321
HMGB3P32	2.47988	1.49007	4.12718	0.000474904	0.00117125
MAN1B1-DT	0.787234	0.655024	0.946128	0.0107625	0.0150501
MIR337	307.039	5.37581	17536.5	0.00552181	0.00880838
FAM72C	130.115	40.4523	418.515	3.15e-16	1.26e-13
NCSTN	1.01598	1.00065	1.03155	0.0409683	0.0429794
MIR210	1.04391	1.01428	1.07441	0.00344707	0.0060069
SFRP4	1.01038	1.00335	1.01746	0.00374774	0.00642309
AC073592.10	6072.1	40.6466	907097	0.00064876	0.00150917
AC013565.1	2.04614	1.31388	3.18651	0.00153597	0.00308575
DISP1	0.776214	0.695036	0.866872	6.96e-06	3.54e-05
AC079174.2	3.09236	2.2651	4.22175	1.18e-12	1.03e-10
ZNF528-AS1	1.24918	1.12408	1.3882	3.59e-05	0.000136548
RNF112	1.34958	1.09843	1.65815	0.00432325	0.00722304
AL133383.1	0.549269	0.306941	0.982912	0.0435899	0.0450755
POLA2	1.52976	1.31302	1.78227	4.94e-08	6.18e-07
IFIH1	0.926675	0.884263	0.971122	0.0014432	0.00293434
AC027031.2	1.05289	1.02513	1.08141	0.000156888	0.000467274
MRPL17	1.03439	1.02123	1.04773	2.29e-07	2.15e-06
AGPAT2	1.01004	1.00349	1.01663	0.00260616	0.00477042
ZNF813	0.612434	0.432562	0.867101	0.00571405	0.00905645
AC226119.2	2.09294	1.48209	2.95554	2.74e-05	0.000109192
PLCL1	0.777563	0.689714	0.876602	3.9e-05	0.000146883
AC106052.1	2.08997	1.38744	3.14823	0.000421025	0.00106145
TICAM1	0.967113	0.939321	0.995728	0.0245917	0.0289585
AC016730.1	3.56771	1.08879	11.6905	0.0356894	0.0386797
AC243591.1	87.7577	1.31046	5876.88	0.0369775	0.0397631
FRYL	0.831401	0.750082	0.921535	0.00043816	0.00109678
MB21D2	0.820756	0.754028	0.893388	4.98e-06	2.7e-05
MRPS11	1.1586	1.01823	1.31831	0.025469	0.0297785
P3H1	1.04338	1.02986	1.05706	1.71e-10	6.04e-09
PCBP4	1.13947	1.09059	1.19054	5.33e-09	1.01e-07
SORBS2	0.785621	0.739318	0.834823	6.98e-15	1.56e-12
APH1A	0.986543	0.973823	0.99943	0.0407513	0.0428127
HNRNPA3P5	0.248275	0.0705643	0.873534	0.0299602	0.033768
AC093582.1	2.25426	1.49653	3.39564	0.000100781	0.000321835
AC092070.2	0.89559	0.807212	0.993645	0.0375036	0.0402115
AL513320.1	1.322	1.18155	1.47914	1.11e-06	7.85e-06
AC018690.1	2.17148	1.63475	2.88444	8.66e-08	9.76e-07
ABCD3	0.906368	0.865577	0.949082	2.86e-05	0.000113375
AL590644.1	1.03696	1.01175	1.0628	0.00385269	0.00657087
ZNF14	0.635141	0.546594	0.738033	3.12e-09	6.7e-08
AC036214.3	121.753	9.19844	1611.54	0.000268663	0.000727184
AC241584.1	79.3634	2.38035	2646.06	0.0144983	0.0191467
AC243830.2	9.61543	4.40691	20.9799	1.3e-08	2.1e-07
C11orf95	0.898494	0.832214	0.970052	0.0061881	0.00964789
TMEM220	0.826932	0.768104	0.890265	4.49e-07	3.73e-06
AL049833.2	421766	115.853	1535446867	0.00196229	0.0037731
GOLGA8B	1.1229	1.07969	1.16784	7.03e-09	1.26e-07
AC079140.4	0.242434	0.060304	0.974631	0.0459163	0.0468926
FAAP100	1.14565	1.09621	1.19731	1.52e-09	3.69e-08
P2RY1	0.885848	0.790433	0.992781	0.0371081	0.03988
HOXC12	2.13367	1.23761	3.67848	0.0063891	0.00989951
HOXA2	1.31344	1.16274	1.48367	1.16e-05	5.41e-05
C9orf16	1.01032	1.00424	1.01643	0.000860189	0.00191599
NFKB2	1.03441	1.01945	1.0496	5.37e-06	2.87e-05
MDFI	1.01121	1.00095	1.02157	0.0321327	0.0356557
SARDH	1.05925	1.00821	1.11288	0.0223451	0.026828
SFI1	1.40645	1.24061	1.59447	9.94e-08	1.09e-06
NUBPL	0.533733	0.403329	0.706299	1.12e-05	5.26e-05
AC091925.1	1.33086	1.05573	1.67768	0.0155667	0.0202404
CCDC188	1.54734	1.1451	2.09086	0.00448163	0.00743142
CCDC25	0.866638	0.818143	0.918007	1.11e-06	7.83e-06
MTND4P9	0.190263	0.0372107	0.972842	0.0462577	0.0471586
PLIN1	1.11066	1.06079	1.16288	7.56e-06	3.79e-05
AC092580.3	3.83688	1.31782	11.1712	0.0136587	0.0182537
PPP2R2A	0.877834	0.804374	0.958002	0.00347568	0.00604786
ALG1L9P	3.78658	1.34963	10.6238	0.011419	0.0158093
CYP20A1	0.789747	0.647248	0.963619	0.020072	0.0246895
AC105020.1	1.1804	1.09088	1.27726	3.76e-05	0.000142027
AC104837.2	1.94765	1.30017	2.91759	0.00122501	0.00256507
ITPKB	0.914387	0.871754	0.959105	0.000238816	0.000658485
SIAE	0.920007	0.881152	0.960575	0.000152488	0.000456566
ZYX	1.01244	1.00477	1.02016	0.00143809	0.00292538
FRS2	0.840916	0.750421	0.942323	0.00285786	0.00514367
POLM	1.10398	1.06097	1.14873	1.06e-06	7.56e-06
AC092115.3	2.87849	1.57495	5.26094	0.000589825	0.00139384
SCAPER	0.521699	0.41666	0.653218	1.41e-08	2.24e-07
IPO8P1	2.65e-07	2.65e-11	0.00265003	0.00127003	0.00264293
AURKAP1	8.63207	1.50282	49.5819	0.0156634	0.0203406
COL19A1	0.176309	0.0504734	0.615862	0.00653747	0.0100713
KRT72	6.47372	1.13353	36.9722	0.0356457	0.0386408
UFSP2	0.880722	0.847495	0.91525	9.58e-11	3.77e-09
MSANTD2	1.21807	1.10632	1.3411	5.87e-05	0.00020561
LINC00623	1.4351	1.25232	1.64455	2.02e-07	1.95e-06
LCN1P1	1.72574	1.06494	2.79655	0.0267306	0.0308764
PRDM8	1.37639	1.23362	1.53568	1.08e-08	1.81e-07
KIF27	0.58267	0.372961	0.910294	0.0176509	0.0223264
PFN1P2	1.72317	1.03621	2.86558	0.0359916	0.0389443
LAPTM4A	0.997054	0.994705	0.999408	0.0142114	0.0188437
AP001002.3	4.99996e+06	11.4149	2190090000000	0.0199467	0.0245561
AC004692.2	5.05351e+06	2260.06	11299696794	8.76e-05	0.000285789
NSUN4	0.78597	0.658673	0.937868	0.00755097	0.0113307
AC007728.2	2.0876	1.29449	3.36663	0.00253972	0.00467025
ITGA2	0.91832	0.87345	0.965495	0.000856619	0.00191042
ABI3	0.958893	0.927592	0.99125	0.0131748	0.0177583
ZNF418	0.763417	0.591316	0.985608	0.0383415	0.0409279
ARNT	0.933022	0.883907	0.984865	0.0119802	0.0164214
TMEM69	1.10439	1.0239	1.19121	0.0101183	0.0143135
NAMPTP1	1.08647	1.00171	1.1784	0.0453816	0.0464526
AL109741.1	0.722129	0.63222	0.824824	1.6e-06	1.06e-05
AC114755.1	4.99e-08	4.42e-15	0.563864	0.0424468	0.0442034
AC103855.4	89.9955	1.79781	4505.04	0.0242117	0.0286009
LINC01954	0.591697	0.382682	0.914874	0.01827	0.0229319
AL353726.2	229519	90.7278	5.80628e+08	0.00201847	0.00385948
BFSP2-AS1	252.222	5.95786	10677.7	0.00380548	0.00650238
[truncated: 12,748 more rows]

## Sheet: Table S3
Table S3: The results of multivariate Cox regression analysis
id	coef	HR	HR.95L	HR.95H	pvalue
AJAP1	-0.235145	0.790456	0.597276	1.04612	0.100045
IGFN1	0.315113	1.37041	1.13755	1.65095	0.00091227
CCL22	-0.527336	0.590175	0.37753	0.922593	0.0207001
UCN	0.240452	1.27182	0.938305	1.72389	0.121243
NPY4R	1.07864	2.94068	1.79169	4.82649	1.98325e-05
IFI44	0.443222	1.55772	1.23838	1.9594	0.000152736
HHLA2	-0.155678	0.855835	0.75315	0.97252	0.0169746
TPSD1	-0.340436	0.71146	0.517549	0.978025	0.0360096
CFAP161	-1.40058	0.246455	0.0411186	1.47719	0.125289
RNF149	0.521532	1.68461	1.1589	2.44879	0.0062822
SLC16A12	-0.107097	0.898439	0.7955	1.0147	0.0845348
